# Supplementary material for: Crosstalk Between Metabolism and Immune Activity Reveals Four Subtypes With Therapeutic Implications in Clear Cell Renal Cell Carcinoma
Source: Front Immunol. 2022 Apr 11;13:861328. doi: 10.3389/fimmu.2022.861328 (PMC9035905; doi:10.3389/fimmu.2022.861328)
Supplement: Supplementary file 8 [file Table_2.xlsx]

## Sheet: Sheet1
Table S2. Radiomic profiles for ccRCC patients in TCGA-KIRC and Zhongshan cohort.
StudyDescription	additivegaussiannoise_firstorder_10percentile	additivegaussiannoise_firstorder_90percentile	additivegaussiannoise_firstorder_energy	additivegaussiannoise_firstorder_entropy	additivegaussiannoise_firstorder_interquartilerange	additivegaussiannoise_firstorder_kurtosis	additivegaussiannoise_firstorder_maximum	additivegaussiannoise_firstorder_mean	additivegaussiannoise_firstorder_meanabsolutedeviation	additivegaussiannoise_firstorder_median	additivegaussiannoise_firstorder_minimum	additivegaussiannoise_firstorder_range	additivegaussiannoise_firstorder_robustmeanabsolutedeviation	additivegaussiannoise_firstorder_rootmeansquared	additivegaussiannoise_firstorder_skewness	additivegaussiannoise_firstorder_totalenergy	additivegaussiannoise_firstorder_uniformity	additivegaussiannoise_firstorder_variance	additivegaussiannoise_glcm_autocorrelation	additivegaussiannoise_glcm_clusterprominence	additivegaussiannoise_glcm_clustershade	additivegaussiannoise_glcm_clustertendency	additivegaussiannoise_glcm_contrast	additivegaussiannoise_glcm_correlation	additivegaussiannoise_glcm_differenceaverage	additivegaussiannoise_glcm_differenceentropy	additivegaussiannoise_glcm_differencevariance	additivegaussiannoise_glcm_id	additivegaussiannoise_glcm_idm	additivegaussiannoise_glcm_idmn	additivegaussiannoise_glcm_idn	additivegaussiannoise_glcm_imc1	additivegaussiannoise_glcm_imc2	additivegaussiannoise_glcm_inversevariance	additivegaussiannoise_glcm_jointaverage	additivegaussiannoise_glcm_jointenergy	additivegaussiannoise_glcm_jointentropy	additivegaussiannoise_glcm_maximumprobability	additivegaussiannoise_glcm_sumentropy	additivegaussiannoise_gldm_dependenceentropy	additivegaussiannoise_gldm_dependencenonuniformity	additivegaussiannoise_gldm_dependencenonuniformitynormalized	additivegaussiannoise_gldm_dependencevariance	additivegaussiannoise_gldm_graylevelnonuniformity	additivegaussiannoise_gldm_graylevelvariance	additivegaussiannoise_gldm_highgraylevelemphasis	additivegaussiannoise_gldm_largedependenceemphasis	additivegaussiannoise_gldm_largedependencehighgraylevelemphasis	additivegaussiannoise_gldm_largedependencelowgraylevelemphasis
TCGA-B0-4698.nii.gz	-1.24493	-2.03778	-0.34139	-0.46103	-1.17794	1.80016	0.35084	-2.00815	-1.19461	-2.04244	0.31444	-0.14669	-1.16507	-1.62954	2.94089	-0.28499	-0.21638	-1.05962	-1.46114	-0.68889	0.98226	-0.90279	-1.6146	1.02538	-2.12193	-1.72329	-1.54213	-0.05854	-0.20462	1.71897	2.42782	0.48046	-0.47798	3.49285	-1.73199	-0.25784	-0.16499	-0.42251	-0.46443	0.25419	0.17658	-1.29891	-0.39789	0.03939	-1.05936	-1.46121	-0.33538	-0.39521	-0.16914
TCGA-B0-4833.nii.gz	1.40759	1.28493	-0.32261	-1.56409	0.4742	-0.17206	0.35114	1.83171	0.45797	1.99554	1.24095	-0.96037	0.44579	1.82244	-1.14644	-0.1988	1.65464	0.30977	0.0485	0.14348	-1.10553	0.23495	1.33058	-0.26393	0.73144	-0.20342	1.80616	1.73258	1.74184	-2.58676	-1.39113	-0.84124	0.91705	-0.39675	0.17691	0.853	-1.50257	1.76291	-0.93659	-0.73725	-0.51201	-1.71305	1.27717	-0.19142	0.30976	0.09385	1.10935	0.64609	-0.16914
TCGA-B0-4843.nii.gz	-1.09099	-2.60084	-0.44473	-1.4301	-1.65602	1.35565	-6.33144	-2.07941	-1.98131	-1.86407	-0.14901	-2.20596	-1.70606	-2.01366	-1.0919	-0.60109	-0.06302	-1.57568	-1.2436	-0.98883	0.38482	-1.39426	-1.73983	-1.22171	-2.1637	-1.70441	-1.79678	-0.14224	-0.2541	1.08578	1.01774	0.9278	-1.85052	3.49285	-1.30744	-0.25784	-0.74883	-0.42251	-1.67906	-1.60779	-0.44937	-0.84436	-0.40533	-0.27304	-1.57545	-1.29005	-0.35017	-0.39157	-0.16914
TCGA-B0-4845.nii.gz	1.94569	0.69343	-0.27623	-0.2261	-1.04753	0.97888	0.35084	1.44758	-0.89571	1.4018	1.13203	-0.86482	-0.98734	1.2337	-1.60682	-0.00437	-0.24706	-0.81444	-0.11871	-0.65693	-0.19685	-0.77923	-0.53876	-0.50952	-0.58817	-0.03349	-0.42761	-0.35985	-0.38606	-0.05398	0.01894	0.35845	0.01703	0.89978	0.05262	-0.25784	-0.00332	-0.42251	-0.30875	-0.48738	-0.44035	0.07485	-0.414	-0.30207	-0.81421	-0.15441	-0.36939	-0.37468	-0.16914
TCGA-B0-5081.nii.gz	-0.05364	0.5248	-0.34374	0.98708	0.51774	-0.74882	0.35084	0.30927	0.52092	0.2439	0.45051	-0.26621	0.50423	0.31304	0.23632	-0.33909	-0.40042	0.34345	-0.27886	-0.10715	0.21869	0.30889	0.57246	0.27021	0.55789	0.62968	0.44443	-0.44355	-0.43555	-0.81381	-0.74485	-0.20073	0.78205	-0.39675	-0.17389	-0.25784	0.65686	-0.40656	0.99484	1.02263	-0.42448	0.5698	-0.41115	-0.32007	0.34348	-0.26772	-0.37162	-0.37487	-0.16914
TCGA-B0-5085.nii.gz	-0.62986	1.28493	1.09862	0.04186	2.86644	-1.16753	0.35144	0.46398	2.3479	0.3624	-1.26656	1.24217	2.85281	0.87432	0.3823	0.23395	0.45841	2.39466	1.72108	2.36149	-0.22418	2.79588	-0.49383	1.97087	-0.67899	-0.4937	-0.11696	1.58192	1.56039	1.08578	1.54652	0.01278	0.54579	-0.39675	1.44891	0.58851	0.04309	1.53959	0.34989	1.36117	0.34667	-1.41002	2.28075	1.03517	2.39468	1.68631	1.7692	2.70852	-0.16914
TCGA-B0-5097.nii.gz	-0.43761	-0.01045	-0.40169	0.98708	0.30081	-0.49786	0.35084	-0.12832	0.34591	-0.02352	-0.01255	0.14052	0.29031	-0.11285	-0.11177	-0.41513	-0.40042	0.19841	-0.18359	-0.24567	-0.0977	0.10048	0.38186	0.17198	0.56193	0.85389	0.28866	-0.51051	-0.48504	-0.18062	-0.50984	-0.52607	0.9958	-0.39675	-0.06074	-0.25784	0.44579	-0.43846	0.83232	0.65991	-0.46787	1.02435	-0.42343	-0.32792	0.19835	-0.1867	-0.38536	-0.38375	-0.16914
TCGA-B0-5099.nii.gz	0.48481	1.28493	-0.06501	-0.05541	0.86612	-0.32625	0.35114	1.12365	0.88214	1.07506	-1.26694	1.24239	0.99879	1.19815	-0.51281	0.6571	0.30505	0.88792	2.22892	0.64904	-0.76637	0.80849	0.80639	0.55877	0.46137	0.20015	1.09942	0.99604	0.98305	0.1993	0.48897	-0.00756	0.36579	-0.39675	1.91034	0.21824	-0.07143	1.01317	0.26093	0.805	-0.34218	-0.89486	0.9519	-0.09926	0.88792	2.22941	0.70372	1.20113	-0.08292
TCGA-B0-5115.nii.gz	-0.59138	-1.53098	-0.3084	-0.53077	-0.91713	-0.48883	-2.17967	-1.15952	-1.2291	-1.00332	0.36877	-1.12838	-0.99064	-1.46591	-0.03157	-0.23517	-0.24706	-1.22784	-1.11951	-0.9196	0.32686	-1.01008	-1.5305	0.59561	-1.76903	-1.34804	-1.58755	-0.22594	-0.30359	1.21242	1.31151	0.79563	-1.198	0.89978	-1.15088	-0.25784	0.02138	-0.42251	-0.43705	-0.1972	0.24534	-0.80395	-0.4077	0.00341	-1.22775	-1.13993	-0.35288	-0.3893	-0.16914
TCGA-B0-5121.nii.gz	-0.39895	0.21495	-0.39584	0.97974	0.69228	-0.80753	0.35084	0.11769	0.59755	0.27336	0.91396	-0.67327	0.64219	0.1422	-0.03638	-0.43286	-0.40042	0.356	-0.74393	0.01695	-0.41397	0.55078	-0.12358	0.98854	0.07808	0.53056	-0.22794	-0.47703	-0.46854	-0.4339	-0.68609	-0.77007	1.08581	0.89978	-0.74652	-0.25784	0.36495	-0.42251	0.9401	0.72977	-0.47599	0.88294	-0.42187	-0.32943	0.35605	-0.72843	-0.38295	-0.39023	-0.16914
TCGA-B0-5696.nii.gz	-0.24518	0.63704	0.27471	1.05682	0.38773	-0.40431	0.35114	0.4938	0.69549	0.60009	-0.28572	0.38055	0.47692	0.56351	-0.45506	1.32981	-0.40042	0.71125	0.49376	0.67291	-1.31	0.76052	1.07012	0.38072	1.29036	1.3377	0.79931	-0.54399	-0.50153	-0.68717	-1.03861	0.78546	-0.68049	-0.39675	0.56286	-0.25784	1.31181	-0.40656	1.12828	0.7217	0.28577	1.25668	-0.41944	-0.20141	0.71134	0.54598	-0.38349	-0.36944	-0.16914
TCGA-B0-5697.nii.gz	0.56161	0.21495	-0.37301	0.51906	-0.22156	-0.22045	0.35084	0.49957	-0.2094	0.54091	0.7233	-0.50581	-0.22224	0.33907	-0.3957	-0.47341	-0.33907	-0.34779	-0.40671	-0.53642	-0.00447	-0.35318	-0.48987	0.31319	-0.4951	-0.12789	-0.52025	-0.35985	-0.38606	0.1993	0.1952	-0.3024	0.80455	0.89978	-0.28156	-0.25784	0.20028	-0.42251	0.43372	0.59274	-0.46972	0.06475	-0.41346	-0.32188	-0.34783	-0.4104	-0.36882	-0.37872	-0.08292
TCGA-B0-5698.nii.gz	0.56196	-1.10863	-0.43442	-1.18049	-1.35208	0.32341	-1.46556	-0.47196	-1.67253	-0.49835	0.99583	-1.41559	-1.43146	-0.94604	0.10799	-0.58284	-0.12437	-1.43974	-1.19178	-0.96962	0.404	-1.26843	-1.4547	-0.95771	-1.61673	-1.36456	-1.52988	-0.25942	-0.32008	0.95914	0.84148	0.36862	-0.09547	-0.39675	-1.23445	-0.25784	-0.72413	-0.42251	-1.2873	-1.51644	-0.50689	-0.48071	-0.41088	-0.31723	-1.43983	-1.19938	-0.36036	-0.39222	-0.16914
TCGA-B0-5702.nii.gz	0.5233	-0.12296	-0.3339	0.29698	-0.56884	-0.21335	0.35114	0.10236	-0.59171	0.00635	1.023	-0.76893	-0.57647	-0.13095	0.34701	-0.46443	-0.33907	-0.66733	-0.88641	-0.73749	0.34316	-0.70219	0.22083	-1.20329	0.52113	0.73824	-0.04475	-0.51051	-0.48504	-1.06709	-1.33238	0.66346	-0.48923	-0.39675	-0.82648	-0.25784	0.61046	-0.43846	0.1446	-0.22138	-0.34768	0.91324	-0.4223	-0.29408	-0.66744	-0.87772	-0.38365	-0.3921	-0.16914
TCGA-B0-5707.nii.gz	0.61171	-0.17938	-0.44274	-0.28483	-0.78612	-0.07658	0.35084	-0.06224	-0.81609	-0.29066	2.46804	-2.03827	-0.77062	-0.34458	1.7394	-0.59108	-0.27773	-0.85659	-1.72729	-0.80731	0.67118	-0.82619	-0.6158	-0.5525	-0.76364	-0.74859	-0.47716	-0.30963	-0.35307	-1.32037	-0.97986	-2.0816	1.20956	-0.39675	-2.30629	-0.25784	-1.28102	-0.40656	-0.60129	-0.89846	-0.54073	0.05465	-0.41174	-0.33819	-0.85677	-1.691	-0.36761	-0.40039	-0.16914
TCGA-B0-5709.nii.gz	1.17685	-0.3763	-0.31961	-0.62438	-1.30834	0.94276	0.35084	0.3247	-1.36773	0.27363	1.32295	-1.0325	-1.32947	-0.03771	-0.72295	-0.287	-0.18571	-1.17372	-0.97675	-0.84749	0.20557	-1.0268	-1.38431	0.16584	-1.6068	-1.21116	-1.37815	-0.22594	-0.30359	1.08578	1.194	0.53129	-0.44423	0.89978	-0.94368	-0.25784	-0.24808	-0.42251	-0.65432	-0.482	-0.39357	-0.70294	-0.40716	-0.26257	-1.17382	-0.99212	-0.3539	-0.38613	-0.16914
TCGA-B8-4148.nii.gz	1.63794	1.28493	-0.37982	-1.40257	0.25733	0.30019	0.35144	1.86077	0.28152	1.96609	0.99571	-0.74485	0.21909	1.83555	-1.39508	-0.47584	1.28657	0.19513	0.37728	-0.07979	-0.87797	-0.11623	1.57563	-1.01296	0.78115	-0.05237	2.48847	1.53171	1.5274	-2.33348	-1.21487	-1.08525	0.98455	-0.39675	0.5112	0.64141	-1.80647	1.57149	-1.17952	-0.86354	-0.53	-1.50093	1.1433	-0.27318	0.19522	0.33226	0.98078	0.64448	-0.16914
TCGA-B8-4151.nii.gz	-0.1689	0.94689	-0.26519	0.76316	0.64895	-0.53012	0.35144	0.93456	1.00353	1.19425	-0.69433	0.73956	0.82812	1.03443	-0.75022	0.16814	-0.33907	0.99664	1.37747	1.11083	-2.04939	1.14117	0.17325	1.15431	0.0713	0.50932	0.45157	-0.27616	-0.2706	0.45258	0.48897	-0.24139	0.82705	-0.39675	1.27071	-0.25784	0.45701	-0.27894	0.89733	1.00114	-0.41887	0.11525	-0.30626	-0.30836	0.99679	1.36862	-0.29026	-0.24837	-0.16914
TCGA-B8-4153.nii.gz	0.17728	-0.63002	-0.37659	0.04186	-0.83006	0.26987	0.35084	-0.37444	-0.87174	-0.40944	0.17823	-0.02706	-0.85497	-0.64042	0.22189	-0.4471	-0.27773	-0.851	-0.55399	-0.77178	0.45696	-0.82633	-0.63226	-0.54636	-0.57032	-0.17745	-0.66165	-0.39333	-0.40256	0.70586	0.60647	0.49062	-0.21923	-0.39675	-0.41748	-0.25784	0.24893	-0.42251	-0.10175	-0.10853	-0.37461	0.16576	-0.41696	-0.2875	-0.85114	-0.56487	-0.37283	-0.38456	-0.16914
TCGA-B8-4154.nii.gz	2.17625	0.63743	-0.40776	-0.20591	-1.09067	1.85951	0.35084	1.34496	-0.96381	1.2237	0.66859	-0.45776	-1.06922	1.12642	-1.7143	-0.55365	-0.24706	-0.79785	0.20944	-0.71117	-0.00138	-0.94636	-0.27305	-1.61464	-0.4701	-0.07597	0.04744	-0.34311	-0.36957	0.07266	0.25395	-0.83108	1.01831	0.89978	0.38584	-0.25784	-0.67697	-0.39061	-0.62353	-0.77756	-0.52415	0.28697	-0.40958	-0.33279	-0.79761	0.18422	-0.3678	-0.36641	-0.16914
TCGA-B8-4619.nii.gz	-0.39912	-0.65795	-0.4364	0.464	-0.39525	-0.23335	0.35024	-0.59458	-0.41105	-0.58753	0.17798	-0.02706	-0.41633	-0.71682	0.23472	-0.56343	-0.33907	-0.50942	-0.6825	-0.74235	0.32634	-0.69233	1.19833	-2.11195	1.43891	1.29757	0.85592	-0.57747	-0.53452	-1.32037	-1.56739	-0.94291	1.09706	-0.39675	-0.55689	-0.25784	-0.11559	-0.42251	0.05393	-0.55992	-0.50788	1.65062	-0.42704	-0.33362	-0.50959	-0.67152	-0.39224	-0.39222	-0.16914
TCGA-B8-4620.nii.gz	-0.62969	-1.16488	-0.43283	0.15198	-0.74298	0.00406	0.09106	-1.09058	-0.80192	-1.09237	0.12378	-0.07511	-0.75201	-1.21969	0.77692	-0.57349	-0.3084	-0.83514	-0.9033	-0.76495	0.56127	-0.76801	-0.30553	-0.76738	-0.13825	0.27331	-0.4186	-0.44355	-0.45205	0.32594	0.0777	0.05345	0.54579	-0.39675	-0.85078	-0.25784	0.19579	-0.42251	0.02656	-0.30198	-0.46473	0.60011	-0.42165	-0.319	-0.83517	-0.92684	-0.38081	-0.39232	-0.16914
TCGA-B8-4622.nii.gz	-0.3993	-0.99599	-0.42597	-0.17288	-0.82925	-0.19206	-1.5308	-0.67978	-0.85563	-0.52835	0.75059	-1.22427	-0.79243	-0.93035	-0.5513	-0.52791	-0.27773	-0.89943	-1.12318	-0.74174	0.03602	-0.70984	-0.95518	0.30705	-0.87166	-0.49842	-1.07478	-0.35985	-0.38606	0.1993	-0.03981	0.05345	0.51204	-0.39675	-1.17509	-0.25784	-0.02727	-0.42251	-0.11543	-0.2993	-0.4768	-0.04637	-0.41508	-0.31678	-0.89953	-1.1171	-0.36901	-0.39217	-0.16914
TCGA-B8-5158.nii.gz	-0.82176	-1.41835	-0.35702	-0.00035	-0.78632	-0.28432	0.35024	-1.27911	-0.93627	-1.21128	-0.23088	0.33206	-0.80796	-1.41278	0.55074	-0.34991	-0.3084	-0.98616	-0.77238	-0.8445	0.44875	-0.86625	-0.89283	-0.23938	-0.7911	-0.24354	-1.00444	-0.39333	-0.41906	1.08578	1.0765	0.93797	-1.70427	0.89978	-0.68149	-0.25784	0.50043	-0.43846	-0.03503	-0.0951	0.02718	0.13545	-0.41718	-0.17085	-0.98608	-0.80022	-0.37276	-0.38818	-0.16914
TCGA-B8-5159.nii.gz	1.8302	1.11604	-0.42175	-0.20224	-0.37364	0.07181	0.35114	1.55482	-0.34109	1.49071	1.45915	-1.15202	-0.36952	1.41273	-0.87213	-0.53666	-0.18571	-0.43582	-0.25696	-0.63959	-0.08709	-0.64959	0.4685	-1.33222	0.53657	0.49988	0.51458	-0.24268	-0.22111	-1.82693	-1.6849	-1.63426	1.17581	-0.39675	-0.08838	-0.20494	-1.1126	-0.16728	-0.46443	-0.91727	-0.53643	0.47889	-0.30422	-0.33571	-0.43569	-0.32838	-0.28629	-0.32135	-0.16914
TCGA-B8-5162.nii.gz	-0.93704	-1.08031	-0.39469	0.4071	-0.2649	-0.47141	-0.49316	-1.09384	-0.42862	-1.00332	-1.21223	0.88272	-0.33351	-1.11795	0.35503	-0.43056	-0.33907	-0.60299	0.16396	-0.69469	0.39297	-0.51292	-0.66105	0.28249	-0.58648	-0.09485	-0.71075	-0.39333	-0.41906	1.08578	1.194	0.46012	-0.11797	-0.39675	0.31365	-0.25784	0.5618	-0.43846	0.37555	0.45571	-0.32255	0.19606	-0.41696	-0.28617	-0.603	0.13026	-0.37311	-0.37379	-0.16914
TCGA-B8-5549.nii.gz	-0.245	0.58092	-0.37939	1.05682	0.43107	0.18922	0.35114	0.24919	0.78248	0.27349	-1.26668	1.24217	0.46403	0.40122	-0.49356	-0.36768	-0.36975	0.97787	1.4782	0.64016	-0.51013	0.44943	0.41489	0.38686	0.48235	0.72172	0.44576	-0.29289	-0.2706	0.45258	0.37146	-0.71924	1.05206	-0.39675	1.38227	-0.25784	0.27438	-0.23109	0.91615	1.03338	-0.47168	0.66071	-0.27286	-0.32578	0.97789	1.39265	-0.2727	-0.20132	-0.16914
TCGA-B8-5550.nii.gz	-0.05328	0.15883	0.31801	0.82006	0.08339	-0.53528	0.35114	0.16564	0.14339	0.18458	0.39618	-0.21838	0.08089	0.10063	0.11922	1.05963	-0.36975	0.00502	-0.31954	-0.2521	0.01919	0.01206	0.02303	0.35616	0.12554	0.40312	-0.1274	-0.39333	-0.38606	-0.18062	-0.27482	0.73463	-1.243	-0.39675	-0.20441	-0.25784	1.03411	-0.39061	0.86312	1.04413	0.47864	0.27687	-0.37791	-0.12847	0.00495	-0.34	-0.3455	-0.354	-0.16914
TCGA-B8-5553.nii.gz	-0.70666	-0.37656	-0.378	0.84575	0.12652	-0.61141	0.22065	-0.56282	0.0896	-0.52808	0.39618	-0.26654	0.09149	-0.55377	0.31814	-0.465	-0.40042	-0.09389	-0.75667	-0.44575	0.35104	-0.14876	0.28265	-0.08589	0.3516	0.5518	0.16089	-0.47703	-0.46854	-0.4339	-0.56859	0.16528	0.41079	-0.39675	-0.70221	-0.25784	0.73471	-0.43846	0.74336	0.74857	-0.37683	0.69102	-0.42117	-0.30921	-0.09396	-0.77727	-0.38094	-0.39002	-0.16914
TCGA-B8-A54D.nii.gz	-0.78399	-1.13669	-0.15639	0.29881	-0.56904	-0.17335	0.35084	-1.08613	-0.65153	-1.03263	-1.26681	1.24217	-0.60207	-1.17026	0.42401	0.17249	-0.33907	-0.73296	0.17654	-0.71136	0.40962	-0.63956	-0.49037	-0.1964	-0.25967	0.22139	-0.65261	-0.46029	-0.45205	1.08578	1.01774	1.0498	-2.12053	-0.39675	0.33478	-0.25784	0.82453	-0.43846	0.29686	0.08492	0.83685	0.5496	-0.42047	0.00321	-0.73295	0.17623	-0.37929	-0.37624	-0.16914
TCGA-B8-A54E.nii.gz	-0.01515	-0.88336	-0.35616	-0.12149	-0.91753	0.33632	0.35114	-0.65619	-1.01956	-0.64713	-0.558	0.61971	-0.96222	-0.93958	0.27322	-0.43079	-0.27773	-0.97589	-0.15145	-0.80645	0.45261	-0.89125	-1.06843	-0.06747	-1.25881	-0.88547	-0.99887	-0.25942	-0.32008	1.33905	1.78153	0.50079	-0.55674	0.89978	0.02057	-0.25784	0.1112	-0.42251	-0.21637	0.21389	-0.28182	-0.59183	-0.40964	-0.23992	-0.97602	-0.16196	-0.35778	-0.37179	-0.16914
TCGA-B8-A54G.nii.gz	-1.05268	-1.19294	-0.43803	0.38324	-0.35217	-0.41786	-0.81639	-1.28138	-0.48441	-1.21142	-0.09443	-0.21838	-0.40703	-1.2366	0.4609	-0.5902	-0.33907	-0.62998	-0.87414	-0.74448	0.48209	-0.62618	-0.23365	-0.48496	-0.08972	0.29219	-0.32386	-0.44355	-0.45205	0.07266	-0.03981	-0.34306	0.8608	-0.39675	-0.82275	-0.25784	0.1112	-0.42251	0.19079	-0.00912	-0.48903	0.66071	-0.42041	-0.32792	-0.62991	-0.87106	-0.38008	-0.39166	-0.16914
TCGA-BP-4164.nii.gz	-0.55289	1.28467	4.91109	0.75032	1.73512	-0.92043	0.35144	0.39096	1.65709	0.36254	-1.21223	1.19445	1.67113	0.6767	0.2267	2.34518	-0.12437	1.70344	1.47809	1.53864	-0.27713	1.88223	0.53973	1.28324	0.61663	0.7996	0.64691	0.37668	0.40572	0.32594	0.25395	0.65329	-0.39923	-0.39675	1.31587	-0.09915	0.97722	0.45485	1.11802	1.51164	3.99672	-0.19788	0.74919	2.04809	1.70346	1.51025	0.47805	0.85456	-0.16914
TCGA-BP-4167.nii.gz	-0.47592	0.6373	0.01268	1.13941	0.64814	-0.33851	0.35144	0.08963	0.92658	0.03608	-1.26706	1.24262	0.6577	0.28307	0.04383	-0.30725	-0.36975	1.05869	1.15303	0.27953	-0.09974	0.37011	5.01927	-1.9953	4.01193	2.62392	4.42398	-0.57747	-0.50153	-2.7134	-2.62494	1.0193	-1.58051	-0.39675	1.17215	-0.25784	1.47498	-0.3587	1.10604	0.56049	0.12716	1.66073	-0.40317	-0.22167	1.05866	1.25472	-0.37292	-0.33906	-0.16914
TCGA-BP-4169.nii.gz	-0.62986	0.89077	0.50747	0.94486	1.99674	-1.07785	0.35144	-0.13516	1.80253	-0.61753	0.23231	-0.07434	1.9824	0.24015	1.03198	1.97037	-0.33907	1.64598	-0.34929	1.26435	1.99992	1.83875	0.22506	1.41217	0.15829	0.57068	0.40319	-0.2092	-0.20462	-0.18062	-0.15732	0.46012	-0.14048	0.89978	-0.36139	-0.25784	0.99669	-0.19918	1.16079	1.44178	0.55332	-0.02616	-0.22875	-0.06331	1.64599	-0.29048	-0.23131	-0.24383	-0.16914
TCGA-BP-4173.nii.gz	0.48481	0.52454	1.0094	0.67139	-0.2647	-0.2327	0.35114	0.71347	-0.04374	0.71914	-0.39425	0.47589	-0.18726	0.6059	-0.54649	1.3524	-0.36975	-0.09781	0.77501	-0.05145	-0.67865	0.06205	-0.4329	0.82277	-0.21948	0.32524	-0.54697	-0.44355	-0.43555	0.70586	0.54772	0.81596	-0.93925	-0.39675	0.83225	-0.25784	1.00417	-0.42251	0.77758	0.73514	0.88559	0.40819	-0.41028	-0.02593	-0.09772	0.7765	-0.37003	-0.3572	-0.16914
TCGA-BP-4177.nii.gz	2.32984	1.28493	-0.2861	-2.34779	-0.09096	0.90147	0.35114	2.07833	-0.1762	2.05527	-0.01281	0.14085	-0.1338	1.99771	-1.62768	-0.53287	2.57482	-0.26864	1.59755	-0.40918	-0.4977	-0.51568	0.64053	-1.11734	0.43584	-0.24354	1.19826	1.89997	1.93979	-0.4339	-0.21607	0.09411	0.08453	-0.39675	1.51807	1.06458	-1.87159	2.00219	-1.63629	-1.58898	-0.50764	-1.99588	1.50692	-0.08851	-0.26855	1.55414	1.4307	1.49909	-0.16914
TCGA-BP-4330.nii.gz	0.71555	0.01787	0.59195	0.37223	-0.65611	1.36662	0.35114	0.33549	-0.54339	0.30336	-1.26694	1.24239	-0.65619	0.14517	-0.94753	2.82813	-0.3084	-0.48214	1.38975	-0.27272	-0.26127	-0.53953	-0.29658	-0.25166	-0.09407	0.363	-0.40507	-0.46029	-0.45205	0.95914	0.90024	1.03964	-2.14303	-0.39675	1.35613	-0.25784	0.80207	-0.42251	0.25751	0.19777	0.86582	0.5395	-0.41718	0.02031	-0.4822	1.37305	-0.37655	-0.35504	0.08952
TCGA-BP-4334.nii.gz	-0.78328	-1.24946	-0.29153	0.22173	-0.69985	0.70728	0.09106	-1.16674	-0.75481	-1.06291	-1.26706	1.14651	-0.75412	-1.22573	-0.30266	-0.01584	-0.3084	-0.74361	0.11547	-0.75757	0.24177	-0.89912	0.33104	-2.07511	0.66031	0.94121	0.09146	-0.52725	-0.50153	0.45258	0.0777	1.24297	-3.22306	-0.39675	0.30004	-0.25784	0.79758	-0.43846	-0.15478	-0.45245	0.34108	1.18597	-0.42413	-0.12806	-0.74359	0.11625	-0.38699	-0.38076	-0.08292
TCGA-BP-4335.nii.gz	-0.39912	1.28493	-0.35688	0.08591	2.73544	-1.1972	0.35114	0.52846	2.12474	0.39227	1.48669	-1.17621	2.68781	0.86069	0.43203	-0.34467	0.2437	2.03931	-0.76195	1.85732	-0.07667	2.54732	-0.46059	1.92176	-0.65276	-0.38986	-0.11476	1.063	1.03254	-0.4339	-0.09856	-1.40042	1.16456	0.89978	-0.93901	0.21824	-0.65901	1.01317	0.36529	0.89635	-0.49261	-0.86456	0.70939	-0.27648	2.03925	-0.77541	0.5132	0.17154	-0.16914
TCGA-BP-4343.nii.gz	0.02369	0.9187	-0.16586	0.86227	0.86602	-0.81011	0.35114	0.48616	0.85814	0.39213	0.28727	-0.12272	0.83454	0.55756	0.30209	-0.00746	-0.33907	0.71644	-0.02064	0.3244	0.21146	0.80069	0.2964	0.87189	0.5096	0.78544	0.16949	-0.25942	-0.23761	-0.4339	-0.62734	0.33812	0.26454	-0.39675	0.06187	-0.25784	0.89639	-0.18323	1.13684	1.03875	-0.2676	0.36778	-0.2462	-0.27148	0.71645	0.01277	-0.24661	-0.25122	-0.16914
TCGA-BP-4345.nii.gz	-0.36099	1.28493	-0.05947	0.04186	2.25775	-0.98817	0.35144	0.778	1.97218	0.86724	0.09648	0.04497	2.24626	1.07404	-0.05402	0.23275	0.48909	2.0095	0.40218	1.82096	-0.99925	2.19654	0.92499	1.22798	0.8348	0.6934	1.16664	0.82865	0.85109	-0.81381	-0.74485	0.07378	0.50079	-0.39675	0.39598	0.16534	0.18381	0.91746	0.66296	0.89904	-0.31718	-0.74334	0.92885	-0.02856	2.0095	0.48355	0.69879	0.7007	-0.16914
TCGA-BP-4346.nii.gz	0.13895	0.38384	-0.22596	0.98524	-0.09076	1.24598	0.35114	0.34968	0.34968	0.42186	-1.26694	1.24239	-0.05397	0.4194	-1.36941	0.19188	-0.36975	0.65444	1.46989	1.20777	-1.55114	0.30148	0.61689	0.20881	0.72868	1.03089	0.66591	-0.49377	-0.46854	0.32594	0.13645	0.38895	0.19703	-0.39675	1.38471	-0.25784	0.91959	-0.40656	0.90417	0.80231	-0.28305	0.94354	-0.4098	-0.29207	0.65442	1.46279	-0.37461	-0.34657	0.0033
TCGA-BP-4349.nii.gz	-0.59138	-0.0106	-0.38706	1.00543	-0.13484	1.50597	0.35054	-0.11841	0.59224	0.15458	-1.26694	1.24217	-0.05823	0.1429	-1.88915	-0.58575	-0.36975	1.18073	1.19604	2.43676	-2.89964	0.57811	0.05391	0.85347	0.21599	0.60608	0.05281	-0.47703	-0.46854	0.70586	0.60647	-0.53623	0.9958	-0.39675	1.15474	-0.25784	0.35821	-0.42251	0.76218	0.72977	-0.4631	0.90314	-0.42036	-0.32499	1.18063	1.08076	-0.38183	-0.36523	6.90093
TCGA-BP-4352.nii.gz	-0.55271	-0.71434	-0.15423	0.35938	-0.09055	-0.80044	0.35084	-0.78619	-0.34313	-0.82536	0.61426	-0.41004	-0.15095	-0.90185	0.72077	0.06943	-0.33907	-0.6004	-1.06262	-0.66062	0.56804	-0.35819	-1.22146	1.22798	-1.32764	-0.83827	-1.2777	-0.29289	-0.35307	1.21242	1.25276	0.46012	-0.27548	0.89978	-1.12172	-0.25784	0.56704	-0.43846	0.50044	0.89904	0.28227	-0.50092	-0.41072	-0.11499	-0.60056	-1.06531	-0.35997	-0.38977	-0.16914
TCGA-BP-4353.nii.gz	-1.01402	-0.37682	-0.39881	1.04764	0.51734	-0.68495	0.35084	-0.82009	0.42909	-0.88468	0.09623	0.04497	0.43114	-0.63288	0.78173	-0.53598	-0.40042	0.22598	-0.69399	-0.11329	0.78565	0.357	0.16175	0.6263	0.46874	0.80196	-0.05814	-0.52725	-0.50153	-0.18062	-0.50984	-0.08889	0.7708	-0.39675	-0.66421	-0.25784	0.80432	-0.43846	1.04617	0.73783	-0.40857	1.10516	-0.42397	-0.31937	0.22595	-0.69211	-0.38635	-0.39087	-0.16914
TCGA-BP-4354.nii.gz	-0.74514	-1.22114	-0.33621	0.0125	-0.78672	0.37244	0.35084	-1.3506	-0.77353	-1.47842	0.61426	-0.41004	-0.77299	-1.35138	2.22224	-0.19222	-0.27773	-0.79477	-1.33267	-0.58126	1.12692	-0.60264	-1.30772	1.02538	-1.52839	-0.86659	-1.25381	-0.24268	-0.32008	1.21242	1.48777	0.55162	-0.38798	2.19632	-1.52738	-0.25784	0.29683	-0.42251	0.0813	0.45571	0.00188	-0.65243	-0.40754	-0.14277	-0.79472	-1.33096	-0.35498	-0.39535	-0.16914
TCGA-BP-4355.nii.gz	-0.12972	-0.40462	0.0888	0.25293	-0.3949	0.37696	0.35084	-0.14385	-0.41672	0.00607	-1.26694	1.24228	-0.37116	-0.32938	-0.75343	1.68072	-0.3084	-0.53567	0.96772	-0.49998	-0.14644	-0.37615	-1.17902	1.14203	-1.29159	-0.76275	-1.17409	-0.29289	-0.35307	1.59233	2.0753	0.53129	-0.35423	0.89978	1.00851	-0.25784	0.4892	-0.43846	0.35502	0.74051	0.31968	-0.50092	-0.41039	-0.0705	-0.53588	0.94312	-0.35953	-0.35186	-0.08292
TCGA-BP-4759.nii.gz	1.13855	0.86258	-0.33621	0.42545	-0.2651	0.13051	0.35114	1.06792	-0.10646	0.98629	-0.33979	0.42805	-0.26285	0.9591	-0.7053	-0.43304	-0.3084	-0.12414	0.99215	-0.18665	-0.53244	-0.22498	0.69731	-0.54636	0.95392	1.08753	0.4743	-0.47703	-0.43555	-0.30726	-0.68609	0.02294	0.61329	-0.39675	1.03674	-0.25784	0.37243	-0.3587	0.45767	-0.03061	-0.45635	0.82233	-0.40059	-0.31872	-0.12399	1.01885	-0.36519	-0.34409	-0.16914
TCGA-BP-4763.nii.gz	0.60027	1.14423	-0.41668	0.3135	0.17046	0.07697	0.35114	1.234	0.56969	1.34275	0.42347	-0.24235	0.29269	1.26351	-1.12238	-0.51138	-0.21638	0.63622	0.53044	-0.123	-0.61224	-0.14684	2.78581	-1.9339	2.04766	1.21025	2.8969	-0.27616	-0.23761	-2.84004	-2.15492	-1.8986	1.20956	-0.39675	0.66072	-0.20494	-0.98086	-0.16728	-0.05043	-0.32617	-0.53134	0.5193	-0.31693	-0.3343	0.6364	0.42793	-0.29316	-0.28951	-0.16914
TCGA-BP-4766.nii.gz	3.59882	1.28506	-0.21608	-4.41441	-1.09067	0.72792	0.35144	2.60368	-1.27078	2.55969	2.82207	-2.34901	-1.04971	2.43656	-1.7127	-0.38267	5.45805	-1.24106	-0.75026	-0.87395	0.09922	-1.05693	-1.30332	-0.12272	-1.8895	-3.3942	-0.93391	4.69546	4.66153	-0.18062	0.66523	0.11445	-0.50048	-0.39675	-0.64442	5.08474	-3.3192	4.60237	-3.95778	-2.73895	-0.5224	-3.46055	4.00973	0.2378	-1.24098	-0.77444	4.46979	1.34329	-0.16914
TCGA-BP-4768.nii.gz	0.7158	0.15857	-0.40115	-1.10524	-0.4602	0.95566	0.35084	0.35578	-0.39898	0.27363	-1.15777	1.1464	-0.47735	0.18584	-0.50158	-0.40048	-0.12437	-0.39558	1.25621	-0.5384	0.25471	-0.53364	-0.12575	-0.42356	0.09497	-1.30084	-0.21749	-0.32637	-0.28709	0.8325	0.66523	0.27712	0.05078	-0.39675	1.25458	-0.25784	-0.74509	-0.42251	-1.01016	-1.18058	-0.50415	-0.79385	-0.4056	-0.31332	-0.39564	1.27228	-0.35122	-0.33915	-0.16914
TCGA-BP-4769.nii.gz	-1.2831	-1.27765	-0.44754	-0.26648	-0.30773	-0.53012	-3.02307	-1.33139	-0.39379	-1.18141	0.39643	-1.46397	-0.29826	-1.2389	0.01175	-0.60457	-0.24706	-0.58282	-1.18017	-0.75373	0.29426	-0.60044	-0.45365	-0.1657	-0.27066	-0.30726	-0.60161	-0.37659	-0.35307	-0.94045	-1.09737	-2.16294	1.22081	-0.39675	-1.26404	-0.20494	-1.3117	-0.40656	-0.39429	-1.09192	-0.54003	0.28697	-0.41804	-0.33795	-0.58272	-1.19206	-0.3748	-0.39407	-0.16914
TCGA-BP-4770.nii.gz	-0.97624	-1.30571	-0.01783	0.12812	-0.09136	-0.59592	0.35114	-1.2666	-0.42651	-1.12223	-1.02132	1.02666	-0.16976	-1.26894	0.69671	0.69943	-0.33907	-0.71459	-0.17571	-0.72571	0.50638	-0.48739	-1.46965	1.43059	-1.61657	-1.09551	-1.55304	-0.27616	-0.33658	1.84561	2.25156	0.47029	-0.08422	0.89978	-0.03473	-0.25784	0.35896	-0.43846	0.1121	0.57393	1.34706	-0.57162	-0.40905	0.25078	-0.71447	-0.1677	-0.35759	-0.37136	-0.16914
TCGA-BP-4771.nii.gz	-0.09159	0.21508	-0.23538	0.92651	0.17006	-0.45464	0.35114	0.04446	0.24786	-0.02352	-0.39438	0.476	0.14208	0.027	0.32776	-0.28235	-0.40042	0.15332	0.20764	-0.23233	0.28616	0.03152	1.20018	-0.50952	1.43616	1.38962	0.85326	-0.54399	-0.50153	-0.68717	-1.09737	0.71429	-0.50048	-0.39675	0.34165	-0.25784	1.1419	-0.40656	0.92984	0.53363	-0.19775	1.24658	-0.41707	-0.28203	0.15325	0.26931	-0.38186	-0.37144	-0.16914
TCGA-BP-4774.nii.gz	2.29135	0.72175	-0.39096	-0.40413	-0.87399	-0.2598	0.35114	1.35101	-1.09937	1.09013	1.35024	-1.05636	-0.94225	1.07749	0.3037	-0.42941	-0.27773	-1.10604	-0.42723	-0.92485	0.42536	-1.08209	-0.4652	-1.88478	-0.1467	0.23791	-0.6966	-0.44355	-0.43555	-0.4339	-0.86235	0.01278	0.52329	-0.39675	-0.25398	-0.25784	-0.26904	-0.39061	-0.60471	-1.23969	-0.5073	0.75162	-0.41055	-0.32854	-1.10575	-0.41632	-0.37276	-0.37879	-0.16914
TCGA-BP-4775.nii.gz	-0.59138	-0.03852	-0.40448	1.01828	0.60461	-0.75592	0.35054	-0.28112	0.48124	-0.23148	0.34173	-0.17077	0.50479	-0.22335	0.40155	-0.55349	-0.40042	0.26317	-0.59147	-0.11207	0.31858	0.35289	0.03936	0.70612	0.31162	0.6698	-0.1644	-0.49377	-0.46854	-0.18062	-0.50984	-0.53623	1.00706	-0.39675	-0.53969	-0.25784	0.51315	-0.43846	1.0205	0.77007	-0.46725	0.89304	-0.42214	-0.32824	0.26316	-0.55562	-0.38326	-0.38783	-0.16914
TCGA-BP-4777.nii.gz	0.94629	0.21495	-0.43255	-1.29979	-0.56904	1.30275	0.35114	0.40231	-0.46932	0.30295	-0.39438	0.476	-0.56791	0.23058	-0.53847	-0.5588	-0.09369	-0.40044	0.46074	-0.51709	0.30491	-0.61136	-0.18026	-0.56477	-0.04713	-1.5156	-0.13479	-0.29289	-0.2706	0.57922	0.37146	-0.37356	0.71455	-0.39675	0.59757	-0.20494	-1.25257	-0.40656	-1.37284	-1.56749	-0.53742	-0.89486	-0.40479	-0.33176	-0.40052	0.507	-0.34893	-0.35444	-0.16914
TCGA-BP-4782.nii.gz	-0.05328	0.2712	-0.40108	0.71911	0.17046	-0.41399	0.35114	-0.16048	0.33852	-0.43903	0.36877	-0.1943	0.19929	-0.12581	1.11539	-0.56915	-0.33907	0.25282	-0.54146	-0.01922	1.23423	0.16054	0.5306	0.14128	0.56851	0.776	0.54728	-0.25942	-0.23761	-0.68717	-0.74485	-0.47523	0.9508	-0.39675	-0.45992	-0.25784	0.2654	-0.21513	0.69033	0.70558	-0.47436	0.40819	-0.20795	-0.3244	0.25274	-0.50318	-0.2279	-0.2475	-0.16914
TCGA-BP-4784.nii.gz	-0.0531	0.74994	-0.44546	0.64019	0.83392	-0.50109	0.35084	0.35617	0.96403	0.27363	-0.09455	0.21254	0.86684	0.48208	-0.03798	-0.61574	-0.36975	0.91614	0.38571	0.23618	-0.18575	0.57422	1.47531	-0.03063	1.59779	0.67688	1.10509	-0.52725	-0.48504	-1.19373	-1.44988	-4.52166	1.25456	-0.39675	0.47878	-0.20494	-2.01305	-0.37465	-0.28651	-0.98444	-0.5485	1.59002	-0.41718	-0.34178	0.91626	0.27286	-0.38272	-0.37002	-0.08292
TCGA-BP-4789.nii.gz	-0.51476	0.43996	-0.38582	1.12106	1.12643	-0.86431	0.35114	0.14312	0.99387	0.30336	0.39606	-0.21827	1.01817	0.27071	0.08233	-0.52774	-0.40042	0.80703	-0.34194	0.37369	-0.26453	0.91827	0.44272	0.86575	0.55687	0.86805	0.40592	-0.46029	-0.43555	-0.68717	-0.74485	-0.70907	1.06331	-0.39675	-0.28616	-0.25784	0.50492	-0.40656	1.19329	1.04681	-0.47135	0.74152	-0.4077	-0.32915	0.80708	-0.30021	-0.3707	-0.37315	-0.16914
TCGA-BP-4790.nii.gz	1.13872	1.2848	-0.21394	0.02901	0.25753	0.43438	0.35144	1.22261	0.35683	1.10506	-1.02144	1.02688	0.37053	1.19812	-0.81278	-0.36622	-0.00168	0.32631	1.94418	0.18952	-0.52784	0.12073	0.62686	-0.00607	0.66932	0.75004	0.68537	0.17581	0.20777	0.1993	0.0777	0.25678	0.25329	-0.39675	1.74007	-0.15204	0.21599	0.26343	0.39095	0.273	-0.40417	-0.18778	0.12711	-0.24283	0.32639	1.98359	0.04951	0.22966	-0.16914
TCGA-BP-4797.nii.gz	0.86914	-0.62976	-0.39587	-0.56932	-1.29696	1.40468	0.35084	-0.09202	-1.31306	-0.14216	0.06907	0.06883	-1.29109	-0.44961	-0.69086	-0.49942	-0.18571	-1.11053	-0.30833	-0.84208	0.27975	-1.06906	-1.07739	-0.77966	-1.18458	-0.84535	-1.03329	-0.29289	-0.35307	1.21242	1.37026	0.41945	-0.19673	-0.39675	-0.13243	-0.25784	-0.33116	-0.42251	-0.80487	-0.69695	-0.45326	-0.3393	-0.41045	-0.29752	-1.11062	-0.31828	-0.36166	-0.37654	-0.16914
TCGA-BP-4801.nii.gz	0.75386	1.28467	-0.37076	0.18319	0.43107	-0.55399	0.35114	1.16562	0.52844	1.13479	1.26824	-0.98434	0.5047	1.15339	-0.39891	-0.56051	-0.09369	0.39849	-0.34881	0.12958	-0.70528	0.33762	0.59248	0.28249	0.65841	0.6344	0.53237	0.15907	0.17478	-1.82693	-1.62614	-0.78024	1.02956	-0.39675	-0.25216	-0.15204	-0.30122	0.24747	0.39437	0.25688	-0.50074	0.03444	0.15453	-0.31437	0.39854	-0.36756	0.05695	-0.08381	-0.08292
TCGA-BP-4803.nii.gz	-0.32198	0.94689	-0.25444	1.11555	1.0831	-0.05851	0.35114	0.45275	1.2783	0.51118	-1.26694	1.24239	1.02396	0.69165	-0.55772	0.15803	-0.33907	1.51355	1.58513	1.67669	-1.2847	1.24698	1.25975	0.60789	1.31698	1.34006	1.21437	-0.32637	-0.28709	-0.18062	-0.39233	0.00261	0.69205	-0.39675	1.43256	-0.25784	0.84848	-0.21513	1.30962	1.17847	-0.36297	0.66071	-0.27761	-0.29705	1.51357	1.61641	-0.2728	-0.19675	0.26196
TCGA-BP-4804.nii.gz	0.17728	-0.46087	-0.36875	0.17401	-0.56884	-0.26561	0.35114	-0.31343	-0.66096	-0.40985	0.7233	-0.5057	-0.57804	-0.55484	0.94535	-0.46287	-0.3084	-0.76139	-0.91061	-0.73261	0.62916	-0.65354	-0.86409	0.27635	-0.74343	-0.24354	-0.94212	-0.41007	-0.41906	0.57922	0.43021	0.48046	-0.08422	-0.39675	-0.87781	-0.25784	0.38665	-0.43846	0.16	0.08492	-0.37007	0.19606	-0.41691	-0.29198	-0.76158	-0.90696	-0.37308	-0.39	-0.16914
TCGA-BP-4807.nii.gz	0.71555	-0.23547	-0.44152	-0.11781	-0.74218	-0.27851	0.35054	0.08767	-0.84093	-0.02352	1.81356	-1.46353	-0.73666	-0.20865	0.7705	-0.60695	-0.27773	-0.9008	-1.39205	-0.87776	0.49523	-0.96795	0.14778	-2.14265	0.49309	0.44796	-0.11699	-0.51051	-0.48504	-1.95357	-2.15492	-1.7461	1.18706	-0.39675	-1.56493	-0.25784	-0.97413	-0.42251	-0.65261	-1.27731	-0.53733	1.14557	-0.42375	-0.33834	-0.90098	-1.36223	-0.38641	-0.39938	-0.16914
TCGA-BP-4960.nii.gz	-1.24475	-0.17947	1.00396	1.31928	0.60521	-0.51722	0.35114	-0.84595	0.76533	-0.944	-1.26694	1.24239	0.61653	-0.48695	0.82665	3.43363	-0.43109	0.73196	0.39304	0.28451	1.08934	0.60613	1.27751	0.11672	1.4618	1.47222	0.9945	-0.56073	-0.51803	-0.18062	-0.50984	1.05997	-1.87302	-0.39675	0.48204	-0.25784	1.62768	-0.42251	1.2737	1.08712	3.16589	1.34759	-0.42359	0.186	0.73197	0.45646	-0.38756	-0.37525	-0.08292
TCGA-BP-4962.nii.gz	0.17746	-0.29185	-0.14875	-1.40257	-0.56884	-0.13851	0.35114	-0.08415	-0.52929	-0.11243	-0.12184	0.23662	-0.54454	-0.28988	0.02779	-0.1246	-0.09369	-0.59286	-0.12033	-0.65939	0.14236	-0.61455	0.11978	-0.8472	0.45532	-1.45188	-0.13029	-0.35985	-0.32008	0.07266	-0.33358	1.16164	-3.08805	-0.39675	0.04763	-0.25784	-0.48985	-0.42251	-1.3506	-1.503	-0.11107	-0.81405	-0.40759	-0.06136	-0.593	-0.11755	-0.35266	-0.36909	-0.16914
TCGA-BP-4964.nii.gz	1.13819	1.28493	-0.16701	-0.76203	0.3442	0.26148	0.35144	1.58866	0.55677	1.63949	-0.31276	0.40442	0.38362	1.62481	-1.34054	0.3444	0.79581	0.6547	1.52588	1.38791	-2.3783	0.60427	0.21212	0.77979	0.16757	0.11283	0.4638	1.02952	1.04904	0.07266	0.1952	0.01278	0.45579	-0.39675	1.40967	0.27113	-0.55721	1.09293	-0.2215	0.04193	-0.43618	-1.18779	0.94916	-0.11496	0.65491	1.51037	0.75345	0.90759	-0.16914
TCGA-BP-4967.nii.gz	-0.74514	-0.88323	-0.27558	0.44197	-0.35117	-0.43012	0.35084	-0.84371	-0.40563	-0.76563	0.04178	0.0928	-0.3623	-0.92521	0.24114	-0.50814	-0.33907	-0.54868	-0.71985	-0.58066	0.22527	-0.38047	-0.85805	0.74296	-0.66913	-0.16565	-1.01622	-0.41007	-0.43555	0.95914	0.78273	0.69396	-0.54549	-0.39675	-0.65284	-0.25784	0.74594	-0.43846	0.52268	0.50138	0.0237	0.19606	-0.41352	-0.20079	-0.54875	-0.71793	-0.37095	-0.38411	-0.16914
TCGA-BP-4970.nii.gz	-0.70648	1.20036	-0.2972	0.83658	1.86573	-0.97205	0.35114	0.51677	1.77465	0.65982	0.55955	-0.36187	1.8168	0.80764	-0.01713	-0.4541	-0.21638	1.81746	-0.1722	1.75575	-1.06615	2.01574	1.0035	1.12975	0.85675	0.94357	1.22302	0.14233	0.15828	-1.32037	-1.15612	-0.4244	0.9283	-0.39675	-0.16785	-0.15204	0.4368	0.21557	1.16079	1.30206	-0.42904	0.03444	0.26189	-0.29379	1.81767	-0.12254	0.12275	0.05416	-0.16914
TCGA-BP-4971.nii.gz	0.79235	0.18702	0.44968	0.38875	-0.56864	-0.11593	0.35114	0.47008	-0.48615	0.39227	0.50522	-0.31415	-0.54213	0.26676	0.00212	1.98785	-0.33907	-0.53569	-0.28012	-0.52505	0.06202	-0.47684	-0.1731	-0.20868	0.14028	0.54236	-0.38409	-0.46029	-0.45205	-0.05398	-0.45108	1.0498	-1.97427	-0.39675	-0.13133	-0.25784	0.90237	-0.40656	0.39608	0.13866	0.59966	0.68092	-0.40188	-0.06857	-0.53571	-0.26817	-0.36665	-0.37008	-0.16914
TCGA-BP-4972.nii.gz	0.29256	-0.46113	-0.38984	0.03819	-0.65631	-0.20303	0.35084	-0.22253	-0.79097	-0.32039	1.05041	-0.79312	-0.7033	-0.49876	1.01112	-0.37578	-0.3084	-0.85434	-1.07136	-0.74693	0.59525	-0.70768	-0.9474	0.28249	-0.85095	-0.40402	-1.04811	-0.37659	-0.40256	0.57922	0.31271	0.31779	0.17453	-0.39675	-1.09875	-0.25784	0.22573	-0.43846	0.07617	-0.05211	-0.42774	0.06475	-0.4168	-0.30505	-0.85451	-1.0733	-0.37171	-0.39261	-0.16914
TCGA-BP-4976.nii.gz	1.24201	1.25687	-0.26001	-0.02605	-0.04742	-0.11335	0.35114	1.47474	0.11833	1.46125	1.13229	-0.86493	0.00767	1.40925	-0.91705	-0.36858	-0.09369	0.04866	-0.05939	0.16529	-1.12177	0.13817	0.00919	0.52807	0.15717	0.46448	0.01359	-0.0418	-0.02317	-0.81381	-0.92111	0.06361	0.51204	-0.39675	0.06109	-0.20494	0.0124	0.02415	0.28659	0.13329	-0.44574	-0.18778	-0.08201	-0.28341	0.0488	-0.07764	-0.11438	-0.18877	-0.16914
TCGA-BP-4977.nii.gz	-0.43743	0.10225	-0.35632	1.10454	0.25693	0.34406	0.35084	-0.08315	0.45512	0.00635	-1.26681	1.24217	0.23421	0.01142	-0.65237	-0.27715	-0.40042	0.53108	1.09545	0.42597	-0.60688	0.27715	0.16532	0.50351	0.31872	0.72172	0.1653	-0.49377	-0.46854	0.70586	0.48897	-0.06856	0.73705	-0.39675	1.09051	-0.25784	0.72648	-0.43846	0.97603	0.99039	-0.40655	0.83243	-0.42203	-0.31691	0.53098	1.06748	-0.38279	-0.36554	0.0033
TCGA-BP-4982.nii.gz	0.67671	-0.15115	-0.27799	0.12996	-0.69985	-0.07206	0.35114	0.20926	-0.75986	0.18431	0.7233	-0.5057	-0.73704	-0.05886	-0.21925	-0.25525	-0.3084	-0.79619	-0.61041	-0.73684	0.10634	-0.7573	-0.32334	-0.73054	-0.01193	0.40312	-0.52583	-0.49377	-0.46854	-0.05398	-0.45108	0.8363	-0.98425	-0.39675	-0.48483	-0.25784	0.55731	-0.43846	0.00432	-0.33691	-0.2736	0.72132	-0.42187	-0.26878	-0.79632	-0.61758	-0.3819	-0.38833	-0.16914
TCGA-BP-4986.nii.gz	2.56093	1.2848	-0.41885	-0.97126	-0.61238	0.00277	0.35114	1.92123	-0.74401	1.72854	2.24971	-1.8464	-0.58559	1.74377	-0.83203	-0.57545	0.12101	-0.83125	-0.71951	-0.75677	0.04128	-0.74399	-0.85678	0.04304	-0.78004	-0.51494	-0.88663	0.19255	0.17478	-0.68717	-0.8036	-1.50209	1.14206	-0.39675	-0.62451	-0.15204	-1.42024	0.18367	-0.77578	-1.1967	-0.54081	-0.64233	-0.08852	-0.33081	-0.83104	-0.72929	-0.10175	-0.25937	-0.16914
TCGA-BP-4989.nii.gz	0.52312	-0.51738	-0.36508	-0.17471	-0.96026	0.04277	0.35054	-0.20985	-1.03601	-0.2908	0.25998	-0.09897	-0.96619	-0.53413	0.49299	-0.41339	-0.27773	-1.00617	-0.51946	-0.81658	0.44606	-0.86808	-0.99436	-0.06747	-1.04015	-0.63058	-0.99217	-0.34311	-0.36957	1.08578	1.0765	0.46012	-0.18548	-0.39675	-0.37903	-0.25784	0.12917	-0.42251	-0.18729	-0.17033	-0.37831	-0.18778	-0.41438	-0.28054	-1.00632	-0.53729	-0.36691	-0.38225	-0.16914
TCGA-BP-4994.nii.gz	1.02291	-0.48906	-0.43659	-0.67026	-1.134	0.97437	-0.03914	0.08221	-1.31466	0.00607	0.42335	-0.38629	-1.15205	-0.29839	-0.19358	-0.5842	-0.21638	-1.2017	-0.495	-0.93036	0.38558	-1.1771	-0.74893	-2.00758	-0.61254	-0.33322	-0.80971	-0.41007	-0.41906	0.57922	0.37146	-0.46507	0.84955	-0.39675	-0.3265	-0.25784	-0.76829	-0.42251	-1.08543	-1.47882	-0.52897	0.38798	-0.41745	-0.33325	-1.20185	-0.49612	-0.37525	-0.38467	-0.16914
TCGA-BP-4995.nii.gz	0.71555	1.2848	-0.14565	0.06939	0.77895	0.04729	0.35144	1.16294	0.81827	1.16411	-1.26656	1.24217	0.80593	1.22015	-0.72134	-0.13087	0.15169	0.79287	2.25105	0.81168	-1.01126	0.74148	0.18591	0.89031	0.15979	0.3394	0.42701	0.64451	0.65315	0.57922	0.72398	0.05345	0.51204	-0.39675	1.92393	0.00665	0.13141	0.69413	0.43543	0.79156	-0.37776	-0.60193	0.82671	-0.18815	0.79293	2.26317	0.57015	1.01219	-0.16914
TCGA-BP-4999.nii.gz	-1.51398	-0.12309	-0.34478	1.3358	1.12663	-0.75915	0.35114	-1.0649	1.1428	-1.32978	-0.74853	0.78706	1.08883	-0.50239	1.15389	-0.45052	-0.43109	1.05368	-0.18342	0.81218	1.80877	1.18276	0.34512	1.07449	0.60516	0.93413	0.17069	-0.51051	-0.48504	0.1993	-0.03981	0.12461	0.60204	-0.39675	-0.1319	-0.25784	1.11944	-0.42251	1.34042	1.2134	-0.29216	1.06476	-0.41357	-0.3048	1.05376	-0.1419	-0.37868	-0.3746	-0.16914
TCGA-BP-5000.nii.gz	-0.39948	0.46857	-0.075	1.15777	0.08298	1.33178	0.35114	0.32218	0.89179	0.57023	-1.26706	1.24251	0.23569	0.58728	-1.73355	0.56845	-0.40042	1.55328	1.50892	4.12285	-3.99175	1.11862	0.59974	0.85961	0.57155	0.95773	0.85168	-0.42681	-0.41906	0.32594	0.31271	0.35845	0.25329	-0.39675	1.37585	-0.25784	1.04684	-0.37465	1.12486	1.26982	-0.16397	0.66071	-0.37549	-0.26903	1.55334	1.49811	-0.34696	-0.31312	10.6946
TCGA-BP-5001.nii.gz	0.13897	1.17229	-0.18038	0.53558	0.25693	0.93308	0.35144	1.13914	0.95206	1.37207	-1.26694	1.24251	0.49413	1.29381	-1.62928	0.19066	-0.21638	1.35296	2.29008	2.54352	-3.17348	1.01742	0.7839	0.70612	0.60765	0.89873	1.23774	-0.19246	-0.17162	0.1993	0.31271	0.04328	0.59079	-0.39675	1.94321	-0.20494	0.4136	-0.13537	0.73994	0.76201	-0.38583	-0.02616	-0.24868	-0.27402	1.3531	2.27662	-0.23878	-0.14313	2.24503
TCGA-BP-5004.nii.gz	1.36898	1.03147	-0.33376	0.21622	-0.17783	0.0131	0.35144	1.14592	-0.11992	0.98629	-0.12159	0.23651	-0.17193	1.02385	-0.3941	-0.45038	-0.24706	-0.20763	0.83523	-0.57023	0.10354	-0.50754	1.31191	-1.68218	1.50769	1.3731	1.01872	-0.39333	-0.33658	-1.06709	-1.39113	0.21612	0.37704	-0.39675	0.92757	-0.25784	0.26764	-0.24704	0.21474	-0.25899	-0.45905	0.74152	-0.34219	-0.31252	-0.20749	0.84883	-0.31915	-0.29772	-0.16914
TCGA-BP-5006.nii.gz	-1.32155	-1.20717	-0.43946	0.63285	-0.35157	-0.17142	0.35084	-1.41189	-0.3117	-1.35965	0.09636	0.04486	-0.36297	-1.18633	0.95177	-0.6076	-0.36975	-0.3947	-1.09085	-0.62024	0.66948	-0.53863	0.49669	-1.04366	0.82417	1.04033	0.2136	-0.54399	-0.50153	-0.4339	-0.86235	-0.58707	1.00706	-0.39675	-1.12043	-0.25784	0.14938	-0.42251	0.33278	-0.0951	-0.49423	1.34759	-0.42537	-0.33133	-0.39463	-1.04313	-0.38905	-0.39604	-0.16914
TCGA-BP-5009.nii.gz	0.10031	0.60898	-0.06757	0.80538	0.17061	-0.56818	0.35144	0.67463	0.39635	0.77846	1.0777	-0.81687	0.29148	0.64602	-0.40854	0.4234	-0.36975	0.28276	-0.54641	0.19788	-0.86038	0.47195	-0.43483	1.15431	-0.25699	0.29927	-0.51266	-0.37659	-0.36957	-0.18062	-0.39233	0.39912	0.14078	0.89978	-0.50047	-0.25784	0.8889	-0.3587	0.93839	0.98233	-0.19039	0.33748	-0.36498	-0.26658	0.28283	-0.53145	-0.33678	-0.35563	-0.16914
TCGA-BP-5168.nii.gz	-0.9374	-1.36222	-0.43875	0.08958	-0.65611	-0.36238	-1.5311	-1.2774	-0.79674	-1.18155	0.17798	-0.72143	-0.68476	-1.35915	0.29407	-0.56585	-0.3084	-0.88516	-1.07111	-0.86093	0.4142	-0.88582	-0.18603	-1.36292	0.11814	0.47864	-0.42695	-0.49377	-0.46854	-0.4339	-0.8036	0.01278	0.59079	-0.39675	-1.07096	-0.25784	0.09923	-0.42251	-0.15307	-0.64321	-0.4762	1.05466	-0.42359	-0.3238	-0.88507	-1.06031	-0.38565	-0.39511	-0.16914
TCGA-BP-5169.nii.gz	0.10048	-1.22127	-0.43983	-0.7914	-1.22147	0.33051	-2.5041	-0.7223	-1.41441	-0.64726	0.58672	-1.43956	-1.24584	-1.12425	-0.43741	-0.55518	-0.18571	-1.28069	-1.05246	-0.95556	0.36595	-1.22093	-0.94482	-1.95232	-0.87518	-0.52202	-1.01589	-0.37659	-0.40256	-0.05398	-0.21607	0.11445	0.35454	-0.39675	-1.02609	-0.25784	-0.5879	-0.42251	-1.13846	-1.4842	-0.50925	0.28697	-0.41664	-0.32456	-1.28077	-1.06456	-0.37359	-0.3924	-0.16914
TCGA-BP-5174.nii.gz	2.09963	0.38379	-0.4335	-1.40624	-1.17794	0.40341	0.35054	1.16479	-1.31965	1.01588	2.05892	-1.67905	-1.1954	0.85615	-0.58339	-0.59508	-0.03235	-1.20623	-1.03124	-0.91891	0.29748	-1.10768	-1.04558	-0.93929	-0.96681	-1.04595	-1.14584	-0.25942	-0.2706	-0.05398	-0.39233	-0.95308	0.9958	2.19632	-1.00754	-0.20494	-1.47563	-0.39061	-1.30954	-2.0753	-0.54296	-0.59183	-0.40598	-0.33501	-1.20598	-1.03328	-0.35421	-0.3874	-0.16914
TCGA-BP-5175.nii.gz	0.10048	0.4119	-0.35014	0.87879	0.08278	-0.38883	0.35114	0.31834	0.24768	0.27363	0.17811	-0.02684	0.10385	0.28413	-0.0075	-0.50646	-0.36975	0.17987	-0.11666	-0.18658	-0.13747	0.03333	1.65768	-0.81036	1.79686	1.57134	1.26484	-0.57747	-0.51803	-1.70029	-1.91991	0.08395	0.60204	-0.39675	0.0268	-0.25784	0.77887	-0.42251	0.84943	0.28644	-0.41181	1.4486	-0.42289	-0.31846	0.17984	-0.04737	-0.3874	-0.38107	-0.16914
TCGA-BP-5180.nii.gz	-0.89909	-2.51639	-0.45043	-1.79351	-1.61259	-0.23012	-6.07225	-1.98331	-2.04348	-1.80516	1.59561	-3.64265	-1.66451	-2.11816	0.53469	-0.6238	-0.03235	-1.64206	-1.91668	-1.00167	0.42627	-1.43261	-1.58651	-2.56014	-1.79484	-1.64776	-1.69326	-0.19246	-0.2706	-2.08021	-2.21367	-2.93562	1.22081	3.49285	-2.82054	-0.15204	-2.60587	-0.3587	-2.56523	-3.34081	-0.5512	0.03444	-0.41389	-0.34076	-1.64187	-1.93566	-0.36831	-0.40599	0.0033
TCGA-BP-5181.nii.gz	-0.51458	0.04593	-0.40918	0.9467	0.51794	-0.54818	0.35054	-0.03356	0.50205	0.15472	-0.44921	0.52394	0.49128	-0.00018	-0.33154	-0.44713	-0.40042	0.31799	0.2689	-0.08916	-0.3727	0.28633	0.20097	0.51579	0.22	0.5518	0.29367	-0.46029	-0.45205	0.1993	0.1952	-0.88191	1.09706	0.89978	0.37475	-0.25784	0.23246	-0.42251	0.83917	0.73514	-0.49024	0.74152	-0.42063	-0.33102	0.31797	0.2719	-0.38091	-0.37537	-0.16914
TCGA-BP-5183.nii.gz	-1.2068	0.60898	-0.30052	1.33213	2.30088	-0.99075	0.35144	-0.55857	2.16698	-1.09237	-1.26694	1.24251	2.29151	0.08166	0.91327	0.01715	-0.40042	2.18316	0.7853	1.93962	1.97762	2.38567	-0.11145	1.72529	-0.03112	0.52584	-0.01206	-0.39333	-0.38606	0.8325	0.84148	-0.24139	0.8833	0.89978	0.72073	-0.25784	0.8642	-0.37465	1.34384	1.61643	-0.34605	0.39808	-0.38728	-0.30659	2.18339	0.78103	-0.35189	-0.32918	0.26196
TCGA-BP-5184.nii.gz	0.21541	0.04606	-0.3898	0.63652	-0.04742	-0.55141	0.35084	0.13696	-0.14103	0.12471	0.69576	-0.48162	-0.11566	-0.00664	0.1866	-0.53538	-0.36975	-0.31757	-0.59614	-0.5447	0.1738	-0.27827	0.1419	-0.14728	0.44658	0.76656	-0.08167	-0.51051	-0.48504	-0.56053	-0.92111	-0.08889	0.73705	-0.39675	-0.49727	-0.25784	0.48396	-0.43846	0.58768	0.15478	-0.45471	1.04456	-0.4237	-0.32348	-0.31765	-0.60708	-0.38578	-0.38927	-0.16914
TCGA-BP-5186.nii.gz	3.09892	1.28493	-0.42893	-2.62126	-0.74339	0.79179	0.35114	2.34624	-0.96735	2.20364	3.0131	-2.51691	-0.84229	2.18987	-1.68382	-0.55269	1.86935	-0.96219	-0.9879	-0.6591	-0.25585	-0.81322	-1.07715	0.22109	-1.29424	-1.73037	-0.89507	1.88323	1.84082	-1.19373	-0.74485	-2.06127	1.14206	-0.39675	-0.97291	0.90589	-2.89479	1.82672	-2.42666	-2.38429	-0.54932	-2.02619	1.04413	-0.31904	-0.96211	-1.01987	0.94553	0.03757	-0.08292
TCGA-BP-5187.nii.gz	0.33122	0.01761	-0.24902	0.49703	-0.30833	-0.28754	0.35114	0.0126	-0.31499	-0.14229	-0.99428	1.00291	-0.32606	-0.15385	0.80098	-0.54097	-0.33907	-0.43071	0.81417	-0.51727	0.70602	-0.33711	-0.47015	0.3623	-0.20638	0.21667	-0.64839	-0.44355	-0.43555	0.95914	0.84148	0.65329	-0.43298	-0.39675	0.88571	-0.25784	0.75118	-0.42251	0.54149	0.42346	-0.21858	0.41829	-0.41217	-0.2646	-0.43086	0.79384	-0.37162	-0.35786	-0.16914
TCGA-BP-5190.nii.gz	-0.05328	-0.46087	-0.35003	0.40527	-0.48257	-0.0869	0.35114	-0.30326	-0.48324	-0.29039	0.1234	0.02122	-0.51187	-0.47922	-0.10054	-0.50378	-0.33907	-0.54979	-0.45087	-0.68087	0.13082	-0.67497	0.46763	-1.38748	0.78267	0.94121	0.20754	-0.54399	-0.50153	-0.4339	-0.86235	0.72446	-0.60174	-0.39675	-0.2975	-0.25784	0.6868	-0.43846	0.13947	-0.20794	-0.30651	1.16577	-0.42429	-0.28787	-0.54993	-0.45785	-0.38702	-0.38793	-0.16914
TCGA-BP-5191.nii.gz	-1.09117	-0.6859	-0.43905	0.921	-0.04722	0.40148	0.35054	-0.91733	0.211	-0.7659	-1.26681	1.24206	-0.01412	-0.67708	-0.52403	-0.60446	-0.36975	0.27467	0.38345	-0.18062	-0.10463	-0.13851	0.75459	-0.4911	0.9542	1.00965	0.61952	-0.52725	-0.50153	0.1993	-0.09856	-1.63426	1.19831	-0.39675	0.51027	-0.25784	-0.27577	-0.42251	0.4782	0.1924	-0.51972	1.35769	-0.4244	-0.33681	0.27456	0.37093	-0.38823	-0.37793	0.34818
TCGA-BP-5192.nii.gz	1.52252	1.28493	-0.37559	-0.76754	0.25748	0.90469	0.35114	1.65288	0.29899	1.63949	-0.99428	1.00291	0.26578	1.63737	-1.46406	-0.38923	0.64245	0.31616	2.35618	0.11706	-0.86946	0.04827	0.83196	-0.25166	0.55301	0.40784	1.37102	0.79517	0.80161	0.07266	0.25395	-0.98358	1.05206	-0.39675	2.02906	0.11244	-1.00257	0.85365	-0.31901	-0.30198	-0.52253	-1.01607	0.57708	-0.28958	0.31629	2.38492	0.44241	0.75437	-0.16914
TCGA-BP-5195.nii.gz	0.79215	0.27107	-0.40992	0.44197	-0.78577	2.86401	0.35114	0.57935	-0.1869	0.68887	-1.26681	1.24228	-0.71031	0.55613	-2.4891	-0.50375	-0.3084	0.29242	1.72566	0.87102	-1.58854	-0.24323	-0.06288	-0.01835	-0.01468	0.44324	0.10356	-0.44355	-0.45205	0.8325	0.84148	-0.84124	1.06331	0.89978	1.59412	-0.25784	-0.25032	-0.42251	0.02827	-0.08972	-0.51169	0.69102	-0.42144	-0.33191	0.29242	1.65329	-0.38126	-0.35531	-0.08292
TCGA-BP-5196.nii.gz	0.96545	0.29939	-0.38798	0.47501	-0.65611	2.75562	0.35084	0.58829	-0.27482	0.60023	-1.26681	1.24217	-0.63429	0.51574	-2.15063	-0.35652	-0.33907	0.06055	1.70779	0.45002	-1.08435	-0.40013	0.36158	-0.69371	0.52645	0.83501	0.36298	-0.51051	-0.48504	0.45258	0.31271	-0.26173	0.82705	-0.39675	1.59144	-0.25784	0.10821	-0.42251	0.07446	-0.17302	-0.48252	1.05466	-0.42348	-0.32625	0.06058	1.64616	-0.38559	-0.3593	-0.08292
TCGA-BP-5199.nii.gz	-0.1299	0.24327	-0.01	1.06049	0.17026	0.39632	0.35114	0.12039	0.39034	0.15485	-1.26694	1.24239	0.16952	0.16827	-0.58178	0.80091	-0.40042	0.4548	1.27866	0.31576	-0.40544	0.24646	-0.00808	0.59561	0.17934	0.60372	-0.07827	-0.44355	-0.43555	0.70586	0.66523	0.61263	-0.33173	-0.39675	1.23543	-0.25784	1.08276	-0.40656	1.0205	1.14085	0.04633	0.64051	-0.39736	-0.23277	0.45474	1.24138	-0.36312	-0.33595	0.8655
TCGA-BP-5200.nii.gz	-0.74497	-0.57351	-0.26697	0.78519	-0.13389	-0.34625	0.35114	-0.75003	-0.07988	-0.76563	-0.39425	0.47589	-0.13273	-0.72777	0.66302	-0.23171	-0.36975	-0.19512	-0.35243	-0.45926	0.5285	-0.25779	0.81434	-0.69985	1.09688	1.24093	0.54485	-0.54399	-0.50153	-0.4339	-0.8036	0.9583	-1.34426	-0.39675	-0.21306	-0.25784	1.17258	-0.42251	0.71941	0.35898	0.02632	1.22638	-0.41632	-0.23663	-0.19521	-0.30977	-0.38186	-0.37951	-0.16914
TCGA-CJ-4636.nii.gz	-0.63004	-0.85516	-0.22969	0.52456	-0.43924	0.77502	0.35084	-0.84512	-0.40592	-0.76577	-1.26706	1.24239	-0.48963	-0.87038	-0.45185	-0.35138	-0.33907	-0.4017	0.38181	-0.51703	0.05853	-0.61554	0.66661	-1.42432	0.95482	1.10641	0.42241	-0.54399	-0.51803	0.1993	-0.09856	1.13114	-2.34553	-0.39675	0.53481	-0.25784	0.98696	-0.43846	0.24896	-0.0736	0.26273	1.26678	-0.4244	-0.17024	-0.40179	0.38067	-0.38781	-0.3781	1.64149
TCGA-CJ-4637.nii.gz	0.21577	-0.43268	-0.15404	0.14281	-0.69965	-0.08045	0.35054	-0.12305	-0.72132	-0.11229	-0.36696	0.45169	-0.7	-0.37768	-0.24652	0.18695	-0.3084	-0.76848	0.0547	-0.71196	0.07994	-0.67979	-0.47553	-0.31305	-0.22816	0.21667	-0.62275	-0.46029	-0.45205	0.70586	0.54772	0.96847	-1.56926	-0.39675	0.22006	-0.25784	0.65911	-0.43846	0.09841	-0.18914	0.05475	0.5698	-0.42057	-0.17824	-0.76865	0.0584	-0.37954	-0.37793	-0.16914
TCGA-CJ-4642.nii.gz	-0.36064	0.60885	0.26273	-0.58033	0.4746	-0.66818	0.35144	-0.0386	0.66214	-0.23134	0.04178	0.09302	0.52805	0.06556	0.97743	0.35136	-0.18571	0.59769	-0.14452	0.45653	1.15838	0.73542	-0.03903	1.04994	0.08228	-1.08371	-0.03223	0.10885	0.12529	0.07266	0.01894	0.54146	-0.50048	-0.39675	-0.06557	-0.20494	-0.12981	-0.00776	-0.1257	0.3133	0.13936	-1.41002	0.14925	0.0507	0.59763	-0.14439	0.05781	0.04002	-0.16914
TCGA-CJ-4870.nii.gz	-0.70648	0.6373	0.20938	1.29909	1.17017	-0.54818	0.35114	0.04561	1.24223	0.06567	-1.26694	1.24239	1.10429	0.30402	0.08714	1.55977	-0.40042	1.30915	1.19419	1.03587	-0.2135	1.23711	0.78643	0.85347	0.90252	1.12057	0.74355	-0.41007	-0.38606	0.1993	-0.03981	0.60246	-0.20798	-0.39675	1.12721	-0.25784	1.34025	-0.31085	1.44306	1.42566	0.28298	0.77183	-0.35119	-0.19673	1.30918	1.23262	-0.32873	-0.28372	0.08952
TCGA-CJ-4871.nii.gz	-1.43683	-0.88349	-0.18749	0.97974	-0.04742	-0.13464	0.35144	-1.32038	0.12873	-1.33019	-1.26668	1.24228	-0.03223	-0.9451	1.18116	0.12099	-0.40042	0.09596	0.01039	-0.1549	1.11421	-0.05736	1.36901	-0.76738	1.56579	1.55718	1.06672	-0.57747	-0.51803	-0.30726	-0.62734	1.10064	-2.01927	-0.39675	0.15755	-0.25784	1.39489	-0.42251	0.86483	0.50138	0.53402	1.4587	-0.42176	-0.16334	0.09604	0.06209	-0.38705	-0.3782	-0.16914
TCGA-CJ-4873.nii.gz	1.17685	0.29939	-0.30187	0.29881	-0.69945	1.93371	0.35114	0.63716	-0.55731	0.54091	-1.23952	1.21831	-0.68529	0.4552	-1.15446	-0.31262	-0.3084	-0.4473	1.67174	-0.3334	-0.07762	-0.56626	-0.54357	-0.06133	-0.48877	-0.07125	-0.58422	-0.35985	-0.38606	1.21242	1.25276	0.27712	0.15203	-0.39675	1.56576	-0.25784	0.30806	-0.40656	0.18908	0.28106	-0.40181	0.11525	-0.40382	-0.30034	-0.44724	1.62484	-0.36191	-0.33376	-0.16914
TCGA-CJ-4876.nii.gz	-1.16796	-0.03878	0.64623	1.38719	0.69228	-0.38109	0.35114	-0.53437	0.88835	-0.43916	-1.26706	1.24251	0.69382	-0.22965	0.07912	0.72952	-0.43109	0.92919	0.68035	0.61506	-0.18845	0.81369	1.1125	0.393	1.28826	1.37782	0.92774	-0.54399	-0.50153	-0.05398	-0.39233	0.9278	-1.1755	-0.39675	0.72512	-0.25784	1.60148	-0.42251	1.38318	1.28057	1.64666	1.19607	-0.42111	-0.02663	0.92915	0.716	-0.38463	-0.36927	0.4344
TCGA-CJ-4884.nii.gz	0.48499	-0.29198	-0.37185	-1.5806	-0.65682	0.34922	0.35084	0.01881	-0.73605	0.00621	-0.01281	0.14074	-0.74435	-0.23126	-0.37485	-0.4087	-0.03235	-0.73613	-0.16085	-0.78438	0.24354	-0.86256	0.09751	-1.6699	0.26572	-1.52268	0.06178	-0.32637	-0.28709	0.07266	-0.15732	0.90747	-1.82802	-0.39675	0.0216	-0.25784	-0.82592	-0.42251	-1.71156	-1.75826	-0.447	-0.91506	-0.40592	-0.26592	-0.73626	-0.15066	-0.3496	-0.3684	-0.16914
TCGA-CJ-4885.nii.gz	0.56161	1.28506	1.66326	-2.23767	1.0829	-0.2727	0.35144	1.64389	1.29017	1.99554	-0.80337	0.83534	1.17588	1.78438	-1.10954	1.11024	3.495	1.32296	2.22554	2.10632	-3.23459	1.45816	-0.03138	1.40603	-0.44035	-1.54392	0.75858	3.69109	3.7048	0.57922	1.13525	0.27712	-0.17423	-0.39675	1.87428	3.33915	-1.58865	3.70906	-1.72012	-0.67008	0.00409	-2.56155	4.19364	4.29766	1.32298	2.20198	4.12751	5.38194	-0.16914
TCGA-CJ-4886.nii.gz	2.7915	1.28493	-0.40978	-1.94401	-0.52551	-0.1269	0.35114	2.22065	-0.81041	2.08486	3.06769	-2.56486	-0.58957	2.05736	-1.04377	-0.47297	1.07187	-0.92347	-1.08951	-0.86748	0.15726	-0.9696	-0.02397	-1.92162	-0.15774	-0.54562	0.153	1.16344	1.1645	-4.10643	-2.62494	-1.14625	0.98455	-0.39675	-1.08761	0.37693	-2.15003	1.18864	-1.79881	-1.93559	-0.54097	-1.208	0.61695	-0.31056	-0.92334	-1.1131	0.50191	-0.11519	-0.16914
TCGA-CJ-4887.nii.gz	-0.39912	1.28493	0.1273	-0.30135	2.38755	-1.02882	0.35144	0.55108	1.91813	0.30349	-0.12184	0.23673	2.28204	0.87074	0.36786	-0.14987	0.82648	1.99013	0.5298	1.95697	0.08469	2.28806	-0.18837	1.73757	-0.3282	-0.54326	0.21988	2.1678	2.18722	0.32594	0.60647	-0.09906	0.61329	-0.39675	0.49799	1.17038	-0.27727	2.17767	-0.09319	0.69752	-0.213	-1.34941	3.23369	0.34508	1.99008	0.51848	2.58211	2.75716	-0.16914
TCGA-CJ-4889.nii.gz	-0.36082	1.28493	0.08243	-0.26831	2.47503	-1.00753	0.35144	0.67522	2.02908	0.57009	-0.77595	0.81125	2.35881	0.99846	0.1497	0.10483	0.85716	2.09415	1.25853	1.6513	-0.55126	2.00541	2.26337	0.60175	1.7824	0.94593	2.70485	1.29735	1.34595	-1.19373	-0.97986	0.40929	-0.06172	-0.39675	1.15283	0.48272	0.02288	1.42792	0.34989	0.57393	-0.22146	-0.80395	1.58934	0.25981	2.09413	1.30163	1.25682	1.71071	-0.16914
TCGA-CJ-4891.nii.gz	1.4459	1.2848	1.0685	-0.18939	-0.04742	-0.54947	0.35174	1.17225	-0.08579	0.92683	0.4236	-0.24224	0.08487	1.0417	0.19943	0.27646	-0.03235	-0.25895	0.33912	-0.40783	0.24684	-0.11646	-0.72327	0.91486	-0.73081	-0.30726	-0.62567	0.64451	0.63665	0.70586	0.66523	0.63296	-0.56799	-0.39675	0.45434	0.00665	0.19728	0.61437	0.11723	0.60348	0.35446	-0.89486	0.95982	0.31074	-0.25884	0.3204	0.6601	0.55722	-0.16914
TCGA-CJ-4892.nii.gz	0.21594	1.28493	0.18085	-1.30897	1.51825	-0.47335	0.35144	1.43853	1.49251	1.75799	-0.42192	0.5003	1.4579	1.61807	-0.89459	0.12199	1.99204	1.55935	1.59028	2.02733	-3.00835	1.59512	0.38217	1.24026	0.1006	-0.44414	1.05907	2.30172	2.31918	0.07266	0.37146	0.11445	0.25329	-0.39675	1.41335	1.38197	-0.99658	2.36909	-0.74157	-0.05748	-0.32935	-1.83427	2.52472	0.60277	1.55935	1.55574	2.26223	2.67865	-0.16914
TCGA-CJ-4893.nii.gz	0.25407	1.0594	0.5465	-0.4959	-0.3953	-0.06497	0.35144	1.36653	0.46723	1.58003	0.8595	-0.62522	0.0783	1.3851	-1.34856	0.03863	-0.12437	0.56801	0.14343	1.36863	-2.83229	0.90917	-1.13315	1.89106	-1.28533	-1.27252	-1.04223	0.09211	0.05931	0.95914	1.0765	0.16528	0.28704	0.89978	0.20401	-0.20494	-0.26005	-0.18323	-0.04871	0.75663	-0.16517	-1.90497	-0.19028	-0.04871	0.56818	0.12061	-0.15959	-0.21885	-0.16914
TCGA-CJ-4895.nii.gz	-0.66853	1.2848	4.47677	0.63102	2.17028	-1.06495	0.35144	0.14902	1.9479	-0.08297	-0.63987	0.69173	2.22943	0.53368	0.68067	3.41844	-0.06302	1.97702	0.68767	1.84674	1.11285	2.28175	-0.25096	1.76827	-0.19169	0.19071	-0.12722	0.61104	0.62016	0.70586	0.72398	0.35845	0.17453	-0.39675	0.63957	0.00665	0.73097	0.64627	0.96405	1.62717	3.6328	-0.62213	1.02371	2.3528	1.97702	0.70904	0.70172	0.94723	-0.16914
TCGA-CJ-4897.nii.gz	-0.36099	1.28493	2.09124	-0.05358	2.56169	-1.11398	0.35144	0.61111	2.01513	0.57036	-1.21248	1.19467	2.461	0.92181	0.28766	5.64933	0.48909	1.98437	1.6995	1.65777	-0.25381	2.20338	0.22772	1.52882	-0.04825	-0.01697	0.69519	1.26387	1.26348	0.57922	0.95899	0.29745	-0.02797	-0.39675	1.46578	0.37693	0.1636	1.2684	0.43372	1.21071	0.9245	-1.30901	1.57021	1.91612	1.98432	1.73439	1.21451	1.88913	-0.16914
TCGA-CJ-4899.nii.gz	1.02309	0.97508	-0.33936	0.40159	0.08319	-0.57076	0.35114	1.16888	0.09668	1.13465	1.65031	-1.31993	0.09814	1.06859	-0.34598	-0.37763	-0.33907	-0.0923	-0.71748	-0.39034	-0.11189	-0.10094	0.84436	-0.43584	0.89969	0.73588	0.48388	-0.34311	-0.32008	-2.7134	-2.33118	-0.25156	0.7933	-0.39675	-0.64929	-0.25784	0.22872	-0.27894	0.51583	0.26225	-0.47058	0.40819	-0.33164	-0.3212	-0.09221	-0.68384	-0.30996	-0.34585	-0.16914
TCGA-CJ-4900.nii.gz	-0.8606	-0.82723	0.26417	0.59247	-0.00409	-0.21464	0.35144	-1.02661	-0.11166	-1.0925	-0.28534	0.38033	-0.06828	-0.94918	1.36564	0.16765	-0.36975	-0.29319	-0.57093	-0.26007	1.07481	-0.0793	-0.90469	1.14203	-0.83875	-0.20578	-0.94692	-0.32637	-0.35307	1.08578	1.13525	0.65329	-0.46673	0.89978	-0.49494	-0.25784	0.84848	-0.39061	0.69033	0.92322	1.76673	-0.05647	-0.34645	0.20494	-0.29319	-0.5704	-0.32214	-0.33107	-0.16914
TCGA-CJ-4901.nii.gz	-0.5912	0.2712	2.48325	-0.69596	0.38793	-0.49786	0.35144	-0.19993	0.6486	-0.29066	-1.26681	1.24239	0.45288	-0.05431	0.55394	1.78296	-0.21638	0.64956	0.92497	0.31509	0.54496	0.53079	1.59037	-0.135	1.71131	-0.79107	1.24895	-0.32637	-0.2541	-0.4339	-0.74485	1.1413	-2.90805	-0.39675	0.95112	-0.25784	0.0865	-0.29489	-0.49522	-0.55992	3.23807	-0.54132	-0.27459	1.2947	0.64952	0.97511	-0.26201	-0.20852	-0.16914
TCGA-CJ-4902.nii.gz	-0.97571	0.38371	1.00315	1.28624	0.99663	-0.72302	0.35144	-0.38197	1.13943	-0.49876	-0.74866	0.78728	0.99483	-0.06446	0.74644	0.5098	-0.40042	1.1452	0.31339	0.91151	0.99859	1.23032	0.73474	0.88417	0.97718	1.14417	0.5036	-0.37659	-0.35307	-0.05398	-0.39233	0.8058	-0.77049	-0.39675	0.36693	-0.25784	1.47872	-0.26299	1.46017	1.43909	1.85659	0.80213	-0.25956	0.06004	1.1452	0.34557	-0.26767	-0.22846	-0.16914
TCGA-CJ-4903.nii.gz	-0.78345	0.2712	-0.17788	1.21283	0.77915	-0.70108	0.35144	-0.2903	0.88216	-0.37971	-0.36734	0.45236	0.77204	-0.08244	0.6518	-0.42205	-0.40042	0.81461	0.03739	0.55853	0.65408	0.93153	0.35161	0.92714	0.6442	0.93649	0.1378	-0.39333	-0.36957	-0.05398	-0.33358	0.47029	0.10703	-0.39675	0.11288	-0.25784	1.23396	-0.29489	1.3541	1.26713	-0.09341	0.84253	-0.28601	-0.2679	0.8146	0.04641	-0.2873	-0.26907	-0.16914
TCGA-CJ-4904.nii.gz	-0.70684	1.28493	8.40152	-0.21692	3.17059	-0.97334	0.35144	0.52283	2.57257	0.51091	-1.26706	1.24262	2.93819	1.00878	0.09195	5.25849	0.94917	2.8511	1.78858	3.33596	-1.0536	3.1434	-0.3678	1.97701	-0.54551	-0.64474	0.03911	2.10085	2.08825	1.08578	1.37026	0.08395	0.42204	-0.39675	1.48416	1.06458	-0.12233	2.09791	0.06248	1.15697	4.0311	-1.58174	3.01859	10.2572	2.85108	1.77237	2.45278	3.68755	2.76235
TCGA-CJ-4907.nii.gz	0.75368	1.28506	0.78369	-3.51325	1.03976	-0.51786	0.35144	1.78434	1.25297	2.35187	0.69601	-0.48162	1.24354	1.89384	-0.99405	0.19625	5.88746	1.11045	0.64923	1.61965	-2.85664	1.37153	-0.44744	1.60864	-1.17706	-3.4532	0.55127	5.9007	5.89869	0.1993	1.31151	-0.23123	0.20828	-0.39675	0.65351	7.94117	-2.80722	5.84663	-3.43087	-2.66641	-0.30301	-3.10701	6.23674	3.73567	1.11037	0.62635	7.25502	5.92772	-0.16914
TCGA-CJ-4908.nii.gz	0.52365	1.20049	-0.22217	0.42545	0.64814	-0.71334	0.35114	0.9318	0.63636	0.8671	0.91408	-0.67327	0.62633	0.93635	-0.04921	-0.31166	-0.18571	0.48276	-0.25095	0.181	-0.32105	0.57823	0.53401	0.55877	0.70211	0.83973	0.46707	0.04189	0.05931	-1.32037	-1.39113	0.22628	0.37704	-0.39675	-0.16216	-0.20494	0.48321	0.13581	0.77245	0.65185	-0.37635	0.16576	0.12286	-0.26771	0.48278	-0.23077	0.02494	-0.06842	-0.16914
TCGA-CJ-4912.nii.gz	-0.05328	-0.09464	0.69017	0.72646	-0.3949	0.67889	0.35114	-0.01598	-0.10845	0.00635	-1.26694	1.24239	-0.33537	-0.07221	-0.49997	1.09569	-0.36975	-0.02277	1.09971	0.04133	-0.25679	-0.08415	-0.2993	0.50965	-0.14777	0.34884	-0.30144	-0.41007	-0.41906	0.95914	0.95899	0.84646	-1.063	-0.39675	1.10796	-0.25784	0.98471	-0.40656	0.72626	0.81574	1.2273	0.40819	-0.39617	0.065	-0.02288	1.08862	-0.35978	-0.33611	-0.08292
TCGA-CJ-4918.nii.gz	-1.09117	1.2848	2.40174	0.82189	1.86673	-0.87205	0.35144	-0.02607	2.01135	-0.20161	-1.26694	1.24251	2.07919	0.47648	0.4978	1.48795	-0.03235	2.33876	1.19265	2.43627	0.6475	2.36268	1.76031	0.9517	1.5591	1.29049	1.95602	0.46038	0.50469	-0.4339	-0.56859	0.7448	-0.68049	-0.39675	1.0784	-0.04625	1.07228	0.59842	1.20013	1.48477	2.28095	-0.00596	0.87024	1.31039	2.33876	1.23907	0.58069	1.01652	-0.16914
TCGA-CJ-4920.nii.gz	0.56196	1.28506	0.1978	-2.35513	1.43138	-0.49076	0.35144	1.53899	1.45068	1.81745	-0.69445	0.73967	1.50563	1.69272	-0.83363	-0.19309	3.77105	1.40539	1.97714	1.47306	-2.23742	1.3547	1.00836	0.81049	0.33646	-1.34804	2.25406	4.0761	4.10069	-0.30726	0.43021	0.06361	0.12953	-1.69329	1.71211	4.0797	-1.79823	4.10786	-1.95449	-1.06774	-0.3698	-2.46054	4.6261	1.23607	1.40536	1.96628	4.62159	5.82813	-0.16914
TCGA-CJ-5671.nii.gz	0.8695	0.4966	-0.32523	-1.34201	-0.30803	-0.33722	0.35114	0.60373	-0.24337	0.422	0.20527	-0.0507	-0.28187	0.4435	0.33899	-0.53115	-0.12437	-0.34602	0.08576	-0.51371	0.36761	-0.34303	0.01248	-0.14728	0.29959	-1.67373	-0.18553	-0.24268	-0.20462	-0.05398	-0.39233	0.79563	-1.2655	-0.39675	0.23499	-0.25784	-0.61859	-0.34275	-1.15044	-1.16178	-0.45419	-1.13729	-0.35248	-0.27966	-0.34597	0.09659	-0.30417	-0.32005	-0.16914
Zhongshan sample1	-0.16839	0.69356	-0.22719	0.99075	0.56167	-0.54044	0.35144	0.25044	0.75103	0.15472	-1.26694	1.24251	0.58611	0.34812	0.23472	-0.42191	-0.36975	0.73436	1.38623	0.34226	0.0903	0.61073	1.25644	0.14128	1.36778	1.35186	1.09472	-0.37659	-0.33658	-0.18062	-0.45108	0.43979	0.12953	-0.39675	1.31148	-0.25784	1.00567	-0.24704	1.15736	0.89635	-0.27614	0.84253	-0.29931	-0.28516	0.73432	1.37739	-0.29103	-0.22588	-0.16914
Zhongshan sample2	-0.74497	1.28493	2.39021	-1.25391	2.47482	-1.00882	0.35144	0.41579	2.1805	0.30322	-0.93969	0.95508	2.5355	0.8273	0.25076	1.94552	0.45841	2.35804	1.22943	2.33495	-0.16909	2.56706	0.70176	1.43673	0.69047	-1.60528	0.91159	1.12996	1.181	0.07266	0.01894	0.43979	-0.28673	-0.39675	1.08891	0.27113	-0.68146	1.12483	-0.81	-0.06017	0.93873	-1.89487	1.48424	2.23099	2.35807	1.27038	1.15771	1.65111	-0.16914
Zhongshan sample3	0.36971	0.74994	0.19139	0.78519	0.29966	-0.3927	0.35144	0.5994	0.39598	0.51118	-0.9124	0.93111	0.26771	0.5822	-0.06365	-0.19735	-0.33907	0.32514	1.2423	0.06959	-0.18626	0.28001	0.82722	0.0676	0.98897	1.13237	0.70146	-0.35985	-0.32008	-0.05398	-0.33358	0.8363	-0.973	-0.39675	1.21227	-0.25784	1.09549	-0.24704	0.95892	0.805	0.11454	0.65061	-0.2594	-0.19216	0.32515	1.26497	-0.26433	-0.20588	-0.16914
Zhongshan sample4	-0.55307	-0.93948	-0.32906	0.36489	-0.52591	0.34277	0.35054	-0.86779	-0.57978	-0.82508	-1.26694	1.24217	-0.58291	-0.97198	0.13206	-0.39905	-0.33907	-0.62299	0.33077	-0.6367	0.32507	-0.62982	-0.35754	-0.36217	-0.14085	0.3276	-0.44621	-0.47703	-0.46854	1.08578	0.90024	0.82613	-0.98425	-0.39675	0.47938	-0.25784	0.69878	-0.43846	0.25751	-0.05479	-0.08053	0.87284	-0.42262	-0.23148	-0.62306	0.34832	-0.38361	-0.37628	-0.08292
Zhongshan sample5	-0.43743	-0.79878	1.44296	-1.11075	-0.56884	0.13309	0.35144	-0.74333	-0.5543	-0.76577	-1.26694	1.24251	-0.55201	-0.87102	0.75286	0.4837	-0.12437	-0.60675	0.44845	-0.52536	0.59305	-0.47165	-0.88979	0.64472	-0.78941	-1.92861	-0.97953	-0.17572	-0.17162	1.46569	1.54652	0.8058	-1.42301	0.89978	0.57222	-0.25784	-0.43371	-0.42251	-0.7792	-0.33154	3.39953	-1.66255	-0.37689	2.5511	-0.60684	0.44598	-0.31069	-0.32362	-0.16914
Zhongshan sample6	-0.62986	-0.88336	0.24014	0.42362	-0.43864	0.09181	0.35144	-0.9309	-0.44356	-1.00318	-0.09455	0.21276	-0.45095	-0.97641	1.4699	-0.21454	-0.33907	-0.52046	-0.66188	-0.39303	1.00471	-0.32333	-0.98029	0.96398	-0.912	-0.3049	-1.04828	-0.34311	-0.36957	1.08578	1.13525	0.75496	-0.79299	0.89978	-0.58724	-0.25784	0.77363	-0.40656	0.55689	0.71902	1.7395	-0.09687	-0.37931	0.26139	-0.5205	-0.66957	-0.3433	-0.3582	-0.16914
Zhongshan sample7	-1.28342	-0.57364	-0.22949	-0.74368	0.21319	-0.35851	0.35114	-1.09808	0.31461	-1.18141	-0.83053	0.85908	0.18059	-0.78596	1.07529	-0.40449	-0.21638	0.25059	-0.17064	0.01925	1.14857	0.23088	0.73319	0.07988	1.02923	-1.11203	0.42849	-0.41007	-0.35307	-0.05398	-0.45108	0.9888	-1.92927	-0.39675	-0.05178	-0.25784	-0.02577	-0.42251	-0.62695	-0.69426	-0.01229	-0.57162	-0.40851	-0.10257	0.25061	-0.15025	-0.35717	-0.37011	-0.16914
Zhongshan sample8	-0.16821	0.83451	0.0518	0.85126	0.95304	-0.87785	0.35114	0.30723	0.92652	0.18444	0.3416	-0.17044	0.92585	0.40699	0.55876	-0.06756	-0.33907	0.7718	-0.19352	0.34005	0.54233	0.83412	0.47024	0.78593	0.54072	0.80196	0.46249	-0.15898	-0.13863	-0.56053	-0.68609	0.56179	-0.30923	-0.39675	-0.11827	-0.20494	1.00642	-0.08752	1.10775	1.22415	-0.01466	0.18596	-0.09585	-0.20158	0.77176	-0.15289	-0.1399	-0.1593	-0.16914
Zhongshan sample9	-0.66853	-0.57364	-0.41641	0.74664	-0.17823	-0.10626	0.35084	-0.68879	-0.10459	-0.67658	-0.74891	0.78728	-0.21491	-0.67028	0.44647	-0.57725	-0.36975	-0.158	0.02971	-0.4663	0.41397	-0.34636	1.22782	-1.20943	1.35619	1.33534	1.09543	-0.56073	-0.51803	-0.4339	-0.74485	-0.12956	0.7708	-0.39675	0.19281	-0.25784	0.5124	-0.42251	0.52781	0.1091	-0.45075	1.37789	-0.42284	-0.32354	-0.1581	0.03423	-0.38721	-0.38008	-0.16914
Zhongshan sample10	-0.66835	0.10244	3.11452	1.10454	0.3444	-0.46496	0.35144	-0.41521	0.56918	-0.5578	-1.26681	1.24239	0.3819	-0.24904	0.83948	2.60066	-0.40042	0.55033	0.75679	0.27066	1.03737	0.5055	1.07545	0.14742	1.21006	1.30229	0.91702	-0.47703	-0.43555	-0.05398	-0.27482	1.0803	-2.14303	-0.39675	0.80686	-0.25784	1.4907	-0.3587	1.18816	1.06562	6.44124	0.94354	-0.35211	0.85115	0.55028	0.78791	-0.3336	-0.29601	-0.16914
Zhongshan sample11	0.33105	1.2848	-0.31241	-1.29796	0.90956	-0.63528	0.35174	0.86152	0.93403	0.77833	-0.12197	0.23695	0.9915	0.9406	-0.10856	-0.48681	0.12101	0.86779	0.6735	0.5245	-0.49036	0.8096	1.42052	0.22109	1.45844	-1.05067	1.34781	0.27625	0.33973	-1.19373	-1.27362	0.54146	-0.48923	-0.39675	0.72219	-0.09915	-0.70392	0.31128	-0.87159	-0.93071	-0.47295	-1.17769	0.22198	-0.26264	0.86785	0.68699	0.13872	0.17478	-0.16914
Zhongshan sample12	-0.59156	1.28467	0.85295	0.10977	1.34411	-0.7785	0.35144	-0.44199	1.68081	-1.21128	-1.26681	1.24239	1.67146	0.04025	1.70411	2.26345	-0.03235	1.71921	0.75605	2.16908	4.07777	1.87144	-0.15607	1.6025	-0.50476	-0.04529	0.39679	0.69473	0.66964	0.95914	1.37026	0.36862	-0.11797	0.89978	0.72239	0.00665	0.26764	0.61437	0.30712	1.05487	0.85416	-1.04638	0.95298	0.66696	1.7191	0.84469	0.65329	1.09477	-0.16914
Zhongshan sample13	-0.43761	-0.32004	-0.11473	0.74297	0.03925	-0.55334	0.35054	-0.36434	-0.0238	-0.32039	-0.3945	0.47589	9e-05	-0.42956	0.14008	0.38858	-0.36975	-0.21234	-0.04698	-0.48332	0.18136	-0.17762	0.02431	0.11672	0.2245	0.6344	-0.07202	-0.49377	-0.46854	0.32594	0.13645	0.84646	-1.05175	-0.39675	0.09358	-0.25784	1.05507	-0.43846	0.7331	0.58468	0.19278	0.77183	-0.42192	-0.19642	-0.21247	-0.04987	-0.38231	-0.38068	-0.16914
Zhongshan sample14	-0.01529	-0.23547	-0.40551	0.57963	-0.2647	-0.33141	0.35084	-0.20699	-0.24616	-0.26107	0.45077	-0.26643	-0.27599	-0.33738	0.55394	-0.57405	-0.36975	-0.36419	-0.63415	-0.54347	0.37278	-0.37993	0.21677	-0.41742	0.54229	0.77128	-0.05085	-0.51051	-0.48504	-0.4339	-0.86235	-0.09906	0.73705	-0.39675	-0.53425	-0.25784	0.42333	-0.42251	0.49873	0.03119	-0.45794	1.07486	-0.42106	-0.32324	-0.36431	-0.63254	-0.38368	-0.38751	-0.16914
Zhongshan sample15	-0.78345	-1.47486	-0.35784	-0.1637	-0.69945	-0.46625	-2.37451	-1.30266	-0.97703	-1.21114	-0.14913	-0.7454	-0.76195	-1.47011	0.25718	-0.40346	-0.3084	-1.06628	-0.85521	-0.89274	0.40391	-0.91896	-1.13384	0.01849	-1.17933	-0.60698	-1.16701	-0.34311	-0.38606	0.8325	0.78273	0.87696	-1.47926	0.89978	-0.78655	-0.25784	0.33351	-0.43846	-0.19413	-0.10853	0.03894	-0.20798	-0.414	-0.15006	-1.06617	-0.8741	-0.36643	-0.38756	-0.16914
Zhongshan sample16	-0.16839	-0.65782	-0.36721	0.11161	-0.61258	-0.22303	0.34964	-0.37721	-0.66685	-0.29052	0.23244	-0.07511	-0.62669	-0.60917	-0.38768	-0.31724	-0.3084	-0.7486	-0.59052	-0.74795	0.09439	-0.70561	-0.35124	-0.54636	-0.14391	0.24735	-0.46555	-0.46029	-0.45205	0.32594	0.0777	0.65329	-0.50048	-0.39675	-0.46546	-0.25784	0.44728	-0.43846	0.018	-0.24287	-0.34511	0.5193	-0.42041	-0.28584	-0.74877	-0.59955	-0.37903	-0.38664	-0.16914
Zhongshan sample17	0.5233	-0.23573	-0.4087	0.12996	-0.78672	0.73115	0.34964	0.12436	-0.68402	0.15485	-0.74878	0.78673	-0.78014	-0.10194	-1.03896	-0.45358	-0.3084	-0.63905	0.66974	-0.70892	0.03004	-0.8404	0.20086	-1.71902	0.32011	0.6344	0.23575	-0.49377	-0.46854	0.32594	0.25395	-0.02789	0.61329	-0.39675	0.79577	-0.25784	-0.00332	-0.42251	-0.28138	-0.5653	-0.48231	0.91324	-0.42278	-0.32364	-0.63916	0.61992	-0.38396	-0.37197	-0.16914
Zhongshan sample18	1.40706	-0.3481	-0.42927	-1.0098	-1.43885	1.54145	-1.20727	0.43671	-1.51448	0.42172	1.26849	-1.55974	-1.44176	0.05574	-1.60201	-0.58551	-0.12437	-1.27349	-0.84161	-0.92758	0.27396	-1.22845	-1.08215	-1.76813	-1.40537	-1.14035	-0.88337	-0.2092	-0.28709	0.1993	0.54772	-0.3939	0.7258	0.89978	-0.74364	-0.25784	-1.07293	-0.40656	-1.34888	-1.35792	-0.52986	-0.57162	-0.40948	-0.32916	-1.27354	-0.90341	-0.35778	-0.38499	-0.16914
Zhongshan sample19	0.63858	-0.29224	-0.3882	-0.04256	-0.82965	-0.14174	0.35114	0.07823	-0.89572	0.00621	1.13203	-0.86471	-0.83322	-0.22216	0.56678	-0.50718	-0.27773	-0.91548	-0.99857	-0.81547	0.40318	-0.8284	-0.95828	-0.04291	-0.9681	-0.72263	-1.08507	-0.30963	-0.35307	0.57922	0.48897	0.10428	0.28704	-0.39675	-0.9848	-0.25784	-0.00481	-0.42251	-0.12228	0.12254	-0.45975	-0.3595	-0.41125	-0.31057	-0.91562	-0.97845	-0.36223	-0.38844	-0.16914
Zhongshan sample20	-1.01402	-1.30558	-0.28679	0.18686	-0.52551	-0.32883	0.35114	-1.19879	-0.64921	-1.0625	-0.2583	0.35647	-0.53757	-1.25918	0.32616	-0.24489	-0.33907	-0.77402	-0.71548	-0.74776	0.25706	-0.64801	-0.67991	0.0369	-0.55302	-0.02877	-0.74267	-0.41007	-0.43555	0.95914	0.84148	0.8973	-1.37801	-0.39675	-0.62457	-0.25784	0.65836	-0.43846	0.17368	0.06074	0.28524	0.31727	-0.4174	-0.12113	-0.77394	-0.7233	-0.37474	-0.38689	-0.16914
Zhongshan sample21	-0.51458	-1.22127	-0.40923	-0.09579	-0.83006	-0.09335	-1.01183	-0.96805	-0.95755	-0.85509	-0.14888	-0.24268	-0.84583	-1.19934	-0.03798	-0.56697	-0.27773	-0.98183	-0.67396	-0.85879	0.32998	-0.91756	-0.78902	-0.61389	-0.76187	-0.35682	-0.84391	-0.37659	-0.40256	0.70586	0.66523	0.57196	-0.52299	-0.39675	-0.55482	-0.25784	0.20701	-0.42251	-0.24374	-0.23213	-0.36764	0.08495	-0.41626	-0.28347	-0.98186	-0.68362	-0.37143	-0.3858	-0.16914
Zhongshan sample22	-0.55289	-1.58711	-0.30059	-0.46286	-1.09087	-0.15206	-1.40121	-1.26252	-1.32424	-1.18155	0.06932	-0.57805	-1.1357	-1.54953	0.39193	-0.50518	-0.24706	-1.24779	-0.98877	-0.91839	0.41383	-1.07325	-1.29796	-0.20254	-1.29424	-0.75095	-1.43043	-0.34311	-0.38606	1.21242	1.01774	1.10064	-2.51429	0.89978	-0.95503	-0.25784	0.22647	-0.43846	-0.44903	-0.50618	0.53038	-0.26859	-0.414	0.0769	-1.24771	-1.00887	-0.3658	-0.38979	-0.16914
Zhongshan sample23	-1.05286	-1.84083	-0.43964	-0.4078	-0.96066	-0.3398	-1.532	-1.55393	-1.21502	-1.35965	0.12352	-0.67393	-1.0157	-1.67433	-0.02675	-0.59103	-0.24706	-1.19807	-1.16534	-0.92827	0.34227	-1.07018	-1.10834	-0.62003	-1.08374	-0.5291	-1.1979	-0.35985	-0.40256	0.8325	0.72398	0.53129	-0.29798	0.89978	-1.20733	-0.25784	-0.04299	-0.42251	-0.53457	-0.7883	-0.44832	0.11525	-0.41756	-0.30568	-1.19782	-1.1795	-0.37289	-0.39406	-0.16914
Zhongshan sample24	-0.9374	-1.13669	-0.38328	0.37039	-0.43944	-0.31528	-0.42851	-1.09533	-0.53486	-0.97386	-0.20372	0.02077	-0.50397	-1.13605	0.10479	-0.44994	-0.33907	-0.64241	-0.69093	-0.7221	0.22323	-0.64862	-0.00291	-0.81036	0.28575	0.63912	-0.20359	-0.51051	-0.48504	0.07266	-0.33358	0.81596	-0.91675	-0.39675	-0.58568	-0.25784	0.73621	-0.43846	0.2404	-0.1354	-0.22889	0.97385	-0.4237	-0.2697	-0.64242	-0.69344	-0.3853	-0.39033	-0.16914
Zhongshan sample25	3.17167	1.28506	-0.3879	-4.90996	-0.96046	1.92532	0.35144	2.52653	-0.8361	2.73765	1.37753	-1.08022	-0.81957	2.4009	-2.27414	-0.45258	7.26773	-0.86956	0.47494	-0.69467	-0.1331	-0.96725	-0.2553	-1.7006	-0.93727	-3.50984	0.6101	5.38178	5.38733	-0.56053	0.54772	-0.79041	0.12953	-1.69329	0.62903	6.93613	-4.38806	5.36807	-4.72077	-3.53157	-0.54634	-3.49085	3.40435	-0.13898	-0.86946	0.40758	4.22589	2.63943	-0.16914
Zhongshan sample26	-0.43779	0.24318	-0.41926	0.9779	0.64874	-0.71334	0.35114	-0.18432	0.6284	-0.32066	0.55955	-0.36187	0.58706	-0.0868	0.79456	-0.55462	-0.40042	0.47596	-0.66429	0.10881	0.94282	0.51849	0.10461	0.79207	0.14628	0.35592	0.03543	-0.29289	-0.28709	-0.4339	-0.39233	-1.42076	1.18706	-0.39675	-0.64038	-0.25784	-0.02278	-0.27894	0.93155	0.94203	-0.5047	0.5092	-0.29754	-0.33365	0.47597	-0.64167	-0.29061	-0.31043	-0.16914
Zhongshan sample27	0.33138	-0.77059	-0.43733	-0.4023	-0.96046	-0.22174	-0.03914	-0.36531	-1.1431	-0.40944	1.84097	-1.63144	-1.00052	-0.72456	0.39995	-0.58775	-0.24706	-1.12442	-1.55085	-0.86626	0.37871	-0.94683	-0.89862	-0.4604	-0.87912	-0.67543	-1.01969	-0.32637	-0.36957	-0.30726	-0.39233	-0.65824	0.96205	-0.39675	-1.88883	-0.25784	-0.53101	-0.42251	-0.45245	-0.72382	-0.52159	-0.10697	-0.41459	-0.33075	-1.12459	-1.55845	-0.36805	-0.39979	-0.16914
Zhongshan sample28	-1.55247	-2.2068	-0.44868	-0.37293	-0.91733	-0.25787	-4.06071	-2.06121	-1.19834	-1.86427	-0.06751	-1.43945	-1.00472	-1.69761	0.12404	-0.61881	-0.27773	-1.17952	-1.27904	-0.9376	0.36875	-1.11599	-0.78591	-1.52869	-0.55297	-0.11609	-0.98655	-0.42681	-0.43555	-0.30726	-0.74485	-1.19708	1.10831	0.89978	-1.37557	-0.25784	-0.88431	-0.42251	-0.77236	-1.36598	-0.53346	0.80213	-0.42154	-0.33649	-1.17918	-1.29803	-0.38212	-0.39762	-0.16914
Zhongshan sample29	0.52348	-0.74266	-0.43612	-0.62254	-1.09087	-0.03658	-0.81729	-0.2319	-1.29612	-0.23148	1.43198	-1.55941	-1.1191	-0.6265	0.07431	-0.59371	-0.21638	-1.22449	-1.28849	-0.91548	0.38994	-1.06752	-1.12228	-0.55863	-1.14887	-0.94211	-1.23527	-0.29289	-0.35307	0.1993	0.01894	-0.4549	0.84955	-0.39675	-1.40154	-0.25784	-0.64928	-0.42251	-0.70393	-0.94414	-0.52303	-0.27869	-0.41292	-0.32981	-1.22472	-1.31832	-0.36456	-0.39466	-0.16914
Zhongshan sample30	-0.43743	-0.26392	-0.2699	0.90632	-0.13429	0.42599	0.35114	-0.36361	0.07228	-0.2908	-1.26706	1.24251	-0.13567	-0.33001	-0.4727	-0.1299	-0.36975	0.12307	0.82713	-0.04508	-0.21702	-0.13897	0.28119	-0.12272	0.51056	0.79252	0.14207	-0.51051	-0.48504	0.57922	0.31271	0.59229	-0.26423	-0.39675	0.89283	-0.25784	0.92707	-0.43846	0.71941	0.6196	-0.16913	1.05466	-0.42305	-0.27017	0.12294	0.80181	-0.3852	-0.37064	0.0033
Zhongshan sample31	0.52348	-0.15102	-0.25039	0.22356	-0.56864	-0.31399	0.35114	0.15677	-0.63483	0.12499	0.66897	-0.45798	-0.56583	-0.09668	0.04864	-0.35047	-0.33907	-0.74041	-0.57198	-0.69008	0.19007	-0.58587	-0.96978	0.55877	-0.86099	-0.37806	-1.10721	-0.37659	-0.40256	0.8325	0.60647	0.57196	-0.34298	-0.39675	-0.45998	-0.25784	0.49519	-0.43846	0.28659	0.273	-0.25573	0.04454	-0.41546	-0.26002	-0.74055	-0.60543	-0.37057	-0.38404	-0.16914
Zhongshan sample32	-0.24554	1.28493	1.07661	-0.15269	2.25735	-0.98882	0.35144	1.07048	1.91201	1.43166	0.69613	-0.48173	2.12398	1.31839	-0.36843	3.24503	0.39707	1.87764	0.11876	1.97047	-2.29949	2.1924	0.0845	1.59636	-0.2091	-0.03113	0.56989	0.77843	0.76861	-0.4339	0.01894	0.26695	0.06203	-0.39675	0.11347	0.05955	0.07004	0.77389	0.41832	0.96352	0.16679	-1.30901	0.68924	0.65567	1.87766	0.14339	0.53229	0.37425	-0.16914
Zhongshan sample33	-0.89873	-1.86889	-0.40514	-0.48856	-1.09067	0.14793	0.35054	-1.62298	-1.33916	-1.56747	0.75034	-0.52967	-1.11119	-1.74923	1.32714	-0.5016	-0.24706	-1.27057	-1.52508	-0.90319	0.55879	-1.06204	-1.58012	0.54035	-1.84945	-1.3976	-1.66289	-0.2092	-0.30359	1.59233	1.78153	0.71429	-1.0855	2.19632	-1.83662	-0.25784	-0.00032	-0.42251	-0.43705	-0.16495	-0.1194	-0.76355	-0.40732	-0.15957	-1.27037	-1.53381	-0.35323	-0.3977	-0.16914
Zhongshan sample34	-0.09177	-1.1932	-0.43094	-0.89051	-1.43835	2.11499	-2.76388	-0.65413	-1.18991	-0.43916	0.31406	-1.29596	-1.38032	-0.92017	-2.38804	-0.58286	-0.12437	-0.93037	-0.77295	-0.71347	-0.11049	-0.97107	-0.98007	-0.64459	-1.44509	-1.41412	-0.63839	-0.09202	-0.20462	0.32594	0.90024	-0.04822	0.30954	-0.39675	-0.67535	-0.25784	-0.84164	-0.40656	-0.99647	-0.55723	-0.50695	-1.2383	-0.39886	-0.31179	-0.93044	-0.82787	-0.33722	-0.37693	-0.16914
Zhongshan sample35	0.33119	-0.54545	-0.43956	-0.21509	-0.83006	-0.33657	-1.01213	-0.15558	-0.93835	-0.14229	1.78652	-1.94272	-0.82187	-0.47436	-0.07969	-0.59695	-0.27773	-0.98488	-1.44093	-0.82274	0.21544	-0.85315	-1.04643	0.04918	-1.01798	-0.79107	-1.17689	-0.34311	-0.38606	-0.4339	-0.56859	-1.25809	1.13081	-0.39675	-1.68859	-0.25784	-0.80796	-0.42251	-0.42166	-0.67814	-0.53246	0.06475	-0.4168	-0.33558	-0.98508	-1.44931	-0.37175	-0.39823	-0.16914
Zhongshan sample36	0.63876	-0.8271	-0.43977	-0.76203	-1.30774	0.8976	-1.27132	-0.29939	-1.42242	-0.32025	0.8595	-1.22415	-1.31639	-0.69868	-0.3957	-0.59896	-0.18571	-1.23783	-0.99184	-0.91536	0.39268	-1.15568	-1.1096	-1.12962	-1.15725	-0.91379	-1.14024	-0.34311	-0.38606	0.45258	0.37146	-0.49557	0.84955	-0.39675	-0.94952	-0.25784	-0.86485	-0.42251	-1.05635	-1.35792	-0.52761	0.06475	-0.41497	-0.33118	-1.23796	-1.01876	-0.37	-0.39123	-0.16914
Zhongshan sample37	-0.32268	-1.19307	-0.44642	-0.33439	-0.80829	-0.3727	-3.15236	-0.95769	-1.03528	-0.91441	1.10487	-2.13394	-0.85089	-1.23834	0.36145	-0.61366	-0.27773	-1.08358	-1.41187	-0.89104	0.43627	-0.97055	-0.72451	-0.85947	-0.59902	-0.59518	-1.00167	-0.39333	-0.41906	-1.44701	-1.50864	-1.43092	1.15331	-0.39675	-1.6161	-0.25784	-0.92772	-0.42251	-0.57905	-1.13491	-0.53383	0.47889	-0.42106	-0.33647	-1.0837	-1.43744	-0.37929	-0.39901	-0.08292
Zhongshan sample38	-0.66835	-2.40375	-0.44674	-1.49618	-1.7431	8.12004	0.35054	-1.79862	-1.91136	-1.7457	0.77775	-0.55375	-1.78802	-1.89293	4.98135	-0.6193	-0.00168	-1.40465	-1.61004	-0.82656	0.73244	-1.28882	-1.66119	-0.60161	-2.32226	-2.13157	-1.54193	0.05863	-0.10564	1.71897	2.48657	0.21612	-0.15173	6.08593	-1.98579	-0.20494	-1.16649	-0.40656	-1.81763	-1.30955	-0.51139	-1.43022	-0.39272	-0.30659	-1.40452	-1.61382	-0.32787	-0.39681	-0.16914
Zhongshan sample39	-3.58996	-1.19028	-0.44863	0.74848	1.47491	-0.70624	-2.17967	-1.99117	1.63038	-1.35965	-1.02132	0.09258	1.38976	-0.43768	-0.27539	-0.61991	-0.36975	1.84498	-0.4884	1.00962	-1.45872	1.03711	4.54953	-0.96385	3.17349	-0.43706	3.31539	-0.54399	-0.48504	-3.85316	-2.85996	-5.96536	1.25456	-1.69329	-0.41272	-0.15204	-2.85288	-0.37465	-1.46351	-0.90652	-0.5504	1.22638	-0.42693	-0.34213	1.84463	-0.4542	-0.38998	-0.38862	0.0033
Zhongshan sample40	-1.2408	-1.50571	-0.44901	-0.62071	-1.56915	1.32597	-1.01213	-1.99135	-0.79123	-2.13149	0.06907	-0.43423	-1.28659	-1.31944	2.88315	-0.61959	-0.12437	-0.5007	-1.36822	-0.4337	1.39274	-0.79297	-1.3067	0.393	-1.73218	-1.49436	-1.07877	-0.14224	-0.2541	1.21242	1.78153	-2.47811	1.22081	4.78939	-1.56927	-0.20494	-2.02578	-0.37465	-1.86382	-1.50838	-0.54715	-0.20798	-0.41389	-0.33898	-0.50051	-1.29571	-0.36615	-0.39695	-0.08292
Zhongshan sample41	-0.97571	-1.95334	-0.42252	-0.40597	-1.22207	3.71174	0.35084	-1.7122	-1.19755	-1.74543	-0.01293	0.14085	-1.26822	-1.54715	3.59538	-0.56534	-0.21638	-0.9278	-1.16736	-0.55295	1.09501	-0.87674	-0.60286	-0.7551	-1.13418	-0.58338	0.02628	-0.17572	-0.2706	0.8325	1.48777	0.53129	-0.61299	3.49285	-1.22056	-0.25784	-0.06844	-0.40656	-0.40797	-0.08166	-0.37401	-0.80395	-0.39396	-0.26043	-0.92762	-1.15654	-0.34133	-0.38082	-0.16914
Zhongshan sample42	-0.63004	-1.41824	-0.44979	-0.45369	-0.91713	0.09632	0.35054	-1.25227	-1.06211	-1.24073	1.54077	-1.22393	-0.95355	-1.4276	1.36884	-0.6226	-0.24706	-1.04383	-1.74535	-0.89458	0.5677	-1.03424	-0.75673	-1.13576	-0.56907	-0.6117	-0.93408	-0.41007	-0.43555	-0.18062	-0.45108	-3.59647	1.24331	0.89978	-2.32389	-0.20494	-2.16575	-0.39061	-1.34888	-1.9732	-0.54964	0.68092	-0.42149	-0.34123	-1.04385	-1.71309	-0.38123	-0.40371	0.08952
Zhongshan sample43	-0.62986	-0.74266	-0.30269	0.41261	-0.09116	-0.28883	0.35114	-0.92803	-0.26433	-1.03318	0.85963	-0.62544	-0.17896	-0.94624	1.5469	-0.27608	-0.33907	-0.44887	-1.25333	-0.42486	1.04525	-0.21991	-1.03903	1.15431	-1.21393	-0.70847	-1.00107	-0.2092	-0.28709	0.8325	1.01774	0.25678	0.02828	2.19632	-1.4285	-0.25784	0.49144	-0.42251	0.56887	1.18384	-0.14415	-0.81405	-0.40145	-0.22102	-0.44893	-1.25866	-0.34741	-0.39124	-0.16914
Zhongshan sample44	0.63858	1.05979	-0.34033	0.48235	0.51774	-0.61141	0.35114	0.87085	0.51919	0.80778	0.72317	-0.50559	0.4916	0.85416	-0.0444	-0.37568	-0.24706	0.36578	-0.11606	-0.12302	-0.02052	0.22568	0.69832	0.07988	0.51237	0.422	0.71545	0.04189	0.04282	-1.19373	-0.86235	-0.44473	0.84955	-0.39675	0.0049	-0.20494	0.09998	0.0401	0.60137	0.97696	-0.4741	-0.42011	-0.02765	-0.31039	0.36581	-0.12049	-0.07305	-0.13121	-0.16914
Zhongshan sample45	-0.70684	-0.37643	-0.3957	0.46767	0.64834	-0.95527	-0.75295	-0.35701	0.34091	-0.02379	0.94137	-1.10474	0.55549	-0.37224	-0.14385	-0.48679	-0.33907	-0.04037	-1.03758	-0.35244	-0.17793	0.19868	-0.67398	1.16659	-0.77286	-0.33794	-0.6104	-0.30963	-0.35307	-0.05398	0.0777	-0.29223	0.80455	0.89978	-1.12717	-0.25784	0.23845	-0.42251	0.5894	0.73783	-0.45752	-0.22819	-0.41271	-0.31736	-0.04053	-1.01716	-0.365	-0.38966	-0.16914
[truncated: 2,551 more columns]
