# Supplementary material for: Crosstalk Between Metabolism and Immune Activity Reveals Four Subtypes With Therapeutic Implications in Clear Cell Renal Cell Carcinoma
Source: Front Immunol. 2022 Apr 11;13:861328. doi: 10.3389/fimmu.2022.861328 (PMC9035905; doi:10.3389/fimmu.2022.861328)
Supplement: Supplementary file 9 [file Table_3.xlsx]

## Sheet: Sheet1
Table S3. Principle software and algorithms utilizied in this study
Principle software and algorithms	Source and guidance
affy R package	https://www.bioconductor.org/packages/release/bioc/html/affy.html
ssGSEA	http://software.broadinstitute.org/gsea
MCP-counter R package	https://github.com/ebecht/MCPcounter
CIBERSORT R package	https://cibersort.stanford.edu/
SMRT clustering method	http://SMRT.tinnguyen-lab.com
NEMO clustering method	https://github.com/Shamir-Lab/NEMO
ConsensusClusterPlus R package	https://bioconductor.org/packages/release/bioc/html/ConsensusClusterPlus.html
WGCNA R package	https://github.com/jmzeng1314/my_WGCNA
GSVA R package	https://bioconductor.org/packages/release/bioc/html/GSVA.html
clusterProfiler R package	https://bioconductor.org/packages/release/bioc/html/clusterProfiler.html
limma R package	http://bioconductor.org/packages/release/bioc/html/limma.html
ITK-SNAP software (Version 3.8)	http://www.itksnap.org/pmwiki/pmwiki.php
Python (version 3.7.3)	https://www.python.org/
PyRadiomics R package	https://github.com/AIM-Harvard/pyradiomics/search?q=pyradiomics
VarScan	http://varscan.sourceforge.net/
maftools R package	https://www.bioconductor.org/packages/release/bioc/html/maftools.html
ESTIMATE R package	https://r-forge.r-project.org/search/?type_of_search=soft&group_id=0&words=estimate&Search=Search
