# Supplementary material for: Crosstalk Between Metabolism and Immune Activity Reveals Four Subtypes With Therapeutic Implications in Clear Cell Renal Cell Carcinoma
Source: Front Immunol. 2022 Apr 11;13:861328. doi: 10.3389/fimmu.2022.861328 (PMC9035905; doi:10.3389/fimmu.2022.861328)
Supplement: Supplementary file 10 [file Table_4.xlsx]

## Sheet: Sheet1
Table S4. 56 metabolism-related genes were significantly correlated with OS.
id	HR	HR.95L	HR.95H	pvalue
ACAA1	0.929941	0.871481	0.992322	0.0283335
ACADM	0.937069	0.918304	0.956218	3.02197e-10
ACADSB	0.878762	0.84069	0.918558	1.07039e-08
ACAT1	0.973515	0.962239	0.984924	6.32203e-06
ACO1	0.955204	0.920476	0.991243	0.0152882
ACOX1	0.870831	0.817147	0.928042	2.04195e-05
ADA	1.01744	1.00464	1.0304	0.00743637
ALDH6A1	0.917175	0.889706	0.945492	2.50651e-08
ARG2	1.00712	1.00177	1.01249	0.00908138
CDS1	0.878561	0.829307	0.930741	1.09147e-05
CHST11	1.07379	1.04484	1.10354	3.3052e-07
CYP26B1	1.09931	1.00034	1.20808	0.049172
CYP2J2	0.996193	0.992776	0.999622	0.0295646
CYP4F3	1.05458	1.01989	1.09045	0.00184528
DGKZ	1.0901	1.034	1.14925	0.00137405
DGUOK	1.04498	1.02706	1.06321	6.20301e-07
ENPP2	0.997619	0.995282	0.999961	0.0462701
ENPP3	0.995345	0.992082	0.998619	0.00535743
ENTPD1	0.933681	0.879046	0.991712	0.0257157
FECH	0.842961	0.78596	0.904097	1.73357e-06
GGT6	0.922935	0.853866	0.997592	0.0433108
GMPPA	1.06697	1.02975	1.10554	0.0003465
GOT1	0.985898	0.978084	0.993775	0.000468697
GSTM3	0.956545	0.920973	0.99349	0.0215754
GUSB	1.02319	1.00019	1.04673	0.0481603
GYS1	1.02238	1.00838	1.03657	0.00165662
HADH	0.922488	0.891862	0.954166	2.81916e-06
HK3	1.15587	1.09397	1.22126	2.48956e-07
HMOX1	0.997684	0.995625	0.999747	0.0278379
IL4I1	1.03222	1.01436	1.0504	0.000369409
L2HGDH	0.680469	0.574933	0.805377	7.56329e-06
LDHD	0.954136	0.920141	0.989387	0.0111995
MPI	0.918886	0.874719	0.965283	0.000763119
MTHFD2	1.06501	1.04209	1.08844	1.39786e-08
NAGK	1.11152	1.03401	1.19485	0.0041462
NME1	1.02695	1.01479	1.03925	1.21277e-05
NME4	1.0235	1.01524	1.03183	1.91003e-08
NNMT	1.00098	1.00033	1.00163	0.00326898
NNT	0.959073	0.932643	0.986253	0.00338064
PCCA	0.8619	0.819168	0.906861	1.01467e-08
PFKFB4	1.07115	1.0149	1.13052	0.0125195
PFKP	0.994044	0.990749	0.99735	0.000421276
PIK3CD	1.07095	1.01777	1.12692	0.00834873
PIP5K1B	0.763577	0.612598	0.951766	0.0164052
PLCB2	1.11356	1.05894	1.17101	2.77353e-05
PNP	0.96182	0.937126	0.987164	0.00335143
POLD4	1.10449	1.05744	1.15364	7.66954e-06
POLR1E	0.930411	0.884645	0.978544	0.00506686
PSAT1	1.01688	1.01032	1.02348	3.99156e-07
RRM2	1.10076	1.07206	1.13022	1.05666e-12
SGPP2	0.971328	0.954081	0.988887	0.00146007
TK1	1.01687	1.00993	1.02386	1.66785e-06
TXNDC12	1.06163	1.02939	1.09487	0.000143787
TYMP	1.01574	1.00999	1.02152	7.08498e-08
TYMS	0.966846	0.941442	0.992936	0.0130715
UGT8	0.965675	0.936189	0.996089	0.0272701
