# Supplementary material for: Crosstalk Between Metabolism and Immune Activity Reveals Four Subtypes With Therapeutic Implications in Clear Cell Renal Cell Carcinoma
Source: Front Immunol. 2022 Apr 11;13:861328. doi: 10.3389/fimmu.2022.861328 (PMC9035905; doi:10.3389/fimmu.2022.861328)
Supplement: Supplementary file 11 [file Table_5.xlsx]

## Sheet: RECA-EU (metabolism)
Table S5. Comparison of GSVA score of metabolism pathways and immune infiltration level among four subtypes.
Metabolism signatures	FDR (whole)	FDR (M1 vs M2)	FDR (M1 vs M3)	FDR (M1 vs M4)	FDR (M2 vs M3)	FDR (M2 vs M4)	FDR (M3 vs M4)
Glycolysis/Gluconeogenesis	1.11655e-08	3.44504e-06	0.000973393	1.04899e-08	8.19186e-08	0.424831	3.50331e-11
Citrate cycle (Tca cycle)	2.41413e-05	2.18921e-08	0.00316648	1.424e-10	6.72268e-12	0.402621	3.81026e-14
Pentose and glucuronate interconversions	0.113119	0.0147957	0.000280775	0.365022	4.88553e-05	0.072165	0.00179444
Galactose metabolism	8.71231e-07	4.79524e-15	0.000971134	3.79867e-14	4.00391e-14	0.00393867	7.48469e-15
Ascorbate and aldarate metabolism	7.66257e-11	3.30208e-10	0.0992504	8.18579e-08	3.46178e-09	0.0978163	2.01972e-07
Fatty acid metabolism	4.64058e-07	1.33075e-09	0.000585035	5.44286e-15	7.02656e-14	0.361386	2.22421e-23
Steroid hormone biosynthesis	0.221954	0.000839102	9.7403e-06	0.0951516	2.56919e-05	0.034773	3.84351e-05
Purine metabolism	2.12379e-09	3.69764e-09	0.00176055	3.63304e-10	1.38812e-09	0.0699376	1.0171e-11
Pyrimidine metabolism	4.47863e-10	1.51541e-11	9.7621e-08	2.02739e-12	9.86564e-14	0.257099	1.31145e-15
Alanine, aspartate and glutamate metabolism	0.000430323	7.01664e-08	3.58592e-05	5.54212e-07	2.49691e-10	0.0744439	7.65519e-11
Glycine, serine and threonine metabolism	1.06429e-06	9.82643e-12	1.21632e-07	4.68553e-13	6.50235e-14	0.0768405	4.24781e-17
Valine, leucine and isoleucine degradation	0.00147348	5.17469e-07	0.000356435	2.51082e-07	3.41783e-11	0.239434	1.18796e-11
Histidine metabolism	7.51319e-11	5.54209e-11	8.06669e-06	1.99311e-14	5.50709e-11	0.281987	5.21573e-15
Tyrosine metabolism	3.79676e-14	5.10619e-13	9.8332e-06	3.67045e-12	2.43192e-15	0.00504082	2.31841e-16
Phenylalanine metabolism	1.12667e-14	2.67141e-10	0.000189842	9.99295e-12	4.24219e-10	0.0195804	5.43917e-13
Tryptophan metabolism	8.30647e-15	1.78441e-11	0.146878	8.49846e-11	1.48072e-08	0.002466	9.17182e-08
Taurine and hypotaurine metabolism	7.33261e-08	6.00204e-09	0.0151969	1.6827e-12	3.42673e-09	0.207285	1.57977e-13
Starch and sucrose metabolism	0.000295226	7.23006e-10	1.07518e-05	9.77147e-09	3.15474e-09	0.0106098	2.20033e-10
Arachidonic acid metabolism	5.50857e-12	1.97409e-11	0.00348063	3.05729e-12	4.5425e-08	0.0128422	4.73629e-08
Linoleic acid metabolism	6.45838e-09	1.16916e-09	0.0257554	8.63243e-14	2.13212e-07	0.0858294	1.9783e-10
Alpha linolenic acid metabolism	1.81953e-06	3.2729e-08	0.11438	3.79286e-12	2.98528e-05	0.195263	3.14286e-08
Sphingolipid metabolism	8.43175e-16	9.55087e-12	0.186978	1.01622e-16	4.1677e-12	0.394878	2.57439e-17
Pyruvate metabolism	9.1901e-10	3.38373e-09	0.478128	1.96414e-13	8.87606e-09	0.314094	2.68469e-13
Glyoxylate and dicarboxylate metabolism	3.77315e-09	4.33984e-09	0.460579	2.05122e-10	6.27583e-07	0.0889731	5.19051e-08
Propanoate metabolism	1.85793e-10	4.70041e-12	0.273921	2.31296e-13	9.93389e-10	0.0710885	1.5777e-10
Butanoate metabolism	0.000303524	4.94613e-07	0.183121	2.04052e-08	5.35657e-06	0.452761	1.37713e-06
Nitrogen metabolism	0.0153597	0.0155819	0.000186095	0.495938	0.00031655	0.019427	0.00113077
Sulfur metabolism	0.180008	0.0372289	0.0582528	0.192476	0.00496068	0.138065	0.0136379
Metabolism of xenobiotics by cytochrome p450	0.73652	0.155115	0.287643	0.0965779	0.133188	0.493795	0.0746708
Drug metabolism other enzymes	0.057341	0.0721406	0.0429913	0.0263224	0.0397775	0.371442	0.00965598

## Sheet: RECA-EU (immune)
Table S5. Comparison of GSVA score of metabolism pathways and immune infiltration level among four subtypes.
Immune components	FDR (whole)	FDR (M1 vs M2)	FDR (M1 vs M3)	FDR (M1 vs M4)	FDR (M2 vs M3)	FDR (M2 vs M4)	FDR (M3 vs M4)
T cells	2.58906e-15	0.101937	0.140093	0.00112781	5.03338e-08	1.56524e-05	0.000608685
CD8 T cells	5.6839e-22	0.493444	0.368137	1.16625e-08	3.40713e-08	0.000557986	0.000776187
Cytotoxic lymphocytes	6.70557e-17	0.358369	0.333205	4.45464e-07	9.40556e-08	0.00048375	1.35769e-06
B lineage	5.265e-09	0.133545	0.0822948	0.00913684	0.0146626	0.176913	0.0151877
NK cells	2.91697e-05	0.277753	0.352165	0.430477	0.00156431	0.307287	0.000106929
Monocytic lineage	2.23604e-09	0.00117282	0.00182796	0.143078	3.65294e-08	3.39517e-08	0.00108334
Myeloid dendritic cells	2.93393e-12	0.0902109	0.279257	0.00171871	0.00147943	0.209714	9.50486e-05
Neutrophils	4.2905e-06	0.333934	0.29693	0.17637	0.0012854	0.108645	1.83593e-06
Endothelial cells	0.0254521	0.00076154	0.00136667	0.442518	0.00123732	4.27266e-05	0.31404
Fibroblasts	0.130971	0.04587	0.0711186	0.0718382	0.116535	0.0276315	0.0554346
aDCs	0.0758761	0.294685	0.345839	0.0121219	0.140752	0.12441	0.490096
APC_co_inhibition	0.000291737	0.0664263	0.253504	0.00882665	0.0730692	0.438075	0.0230393
APC_co_stimulation	4.24625e-22	9.85239e-17	1.03032e-15	0.000196127	5.76992e-14	4.57001e-12	0.319015
B_cells	8.39579e-33	1.19971e-23	2.68296e-23	2.30221e-05	1.49301e-10	3.75739e-20	1.41161e-05
CCR	1.01202e-07	0.0124486	0.0131688	2.59333e-06	0.0466262	0.0167509	0.215433
Check-point	4.00364e-15	0.145669	0.0933572	1.62774e-09	5.722e-08	9.99101e-07	0.120349
Cytolytic_activity	7.41158e-36	4.32081e-23	5.52841e-22	1.4782e-07	8.98239e-23	1.23631e-19	0.070548
DCs	0.00549997	0.0935165	0.150877	0.00636322	0.154362	0.195152	0.286338
HLA	3.22289e-06	0.0697288	0.165615	6.20986e-06	0.032334	0.00473688	0.328151
iDCs	0.00482838	0.214701	0.219636	0.00211986	5.33303e-08	0.0467674	1.43629e-09
Inflammation-promoting	3.77701e-17	0.404491	0.308216	4.68535e-10	1.62944e-10	4.12657e-09	0.0572848
Macrophages	0.26537	0.0475491	0.0638471	0.12919	0.217101	0.219801	0.498662
Mast_cells	7.92709e-10	0.301499	0.13908	0.443027	0.000184482	0.320001	1.96546e-07
MHC_class_I	5.76364e-08	0.344969	0.322815	0.000313399	3.36915e-08	1.22737e-05	0.0669889
NK_cells	4.82975e-30	3.27763e-13	5.62534e-13	0.00368272	3.72154e-16	1.04772e-13	1.3742e-11
Parainflammation	2.77689e-05	0.0185165	0.0130399	2.64345e-05	0.161978	0.0446517	0.375217
pDCs	7.73834e-08	0.0862495	0.0523093	3.51118e-06	0.00165837	0.00126	0.499845
T_cell_co-inhibition	1.66373e-16	0.44775	0.496721	5.6713e-10	3.42305e-08	3.47166e-07	0.0330063
T_cell_co-stimulation	2.80322e-14	0.123147	0.103249	2.65557e-09	9.986e-08	2.73387e-06	0.148597
T_helper_cells	0.000785636	0.0137037	0.0243364	0.0218836	0.00325802	0.0123834	0.108019
Tfh	1.04886e-14	0.441807	0.323723	3.75919e-10	5.06268e-08	8.45693e-07	0.0357781
Th1_cells	3.3009e-13	0.296439	0.248111	1.25041e-08	9.05956e-07	7.18573e-05	0.0366239
Th2_cells	1.28762e-14	0.0284578	0.0308408	2.84958e-11	2.84716e-05	6.69332e-06	0.42614
TIL	1.19054e-14	0.136028	0.0841013	6.23689e-09	5.77561e-08	9.15521e-06	0.064998
Treg	4.04439e-07	0.0283479	0.0220575	4.4277e-06	0.0276632	0.0130128	0.455207
Type_I_IFN_Reponse	5.55266e-05	0.499549	0.362102	0.00236816	0.000142683	0.00184685	0.201312
Type_II_IFN_Reponse	0.149645	0.0289007	0.0160084	0.0549711	0.0552072	0.172965	0.120061
Macrophages M1	0.0380543	0.13468	0.0456742	0.0542158	0.0235796	0.125743	0.346427
Macrophages M2	0.238234	0.325326	0.345327	0.135786	0.0764269	0.236864	0.532579

## Sheet: TCGA-KIRC (metabolism）
Table S5. Comparison of GSVA score of metabolism pathways and immune infiltration level among four subtypes.
Metabolism signatures	FDR (whole)	FDR (M1 vs M2)	FDR (M1 vs M3)	FDR (M1 vs M4)	FDR (M2 vs M3)	FDR (M2 vs M4)	FDR (M3 vs M4)
Valine, leucine and isoleucine degradation	1.50695e-06	9.3214e-08	1.34241e-06	0.199945	3.37242e-26	1.34956e-12	1.02128e-06
Taurine and hypotaurine metabolism	0.155537	1.30921e-08	0.00736515	0.00523713	4.03235e-17	0.00273847	3.50966e-08
Glycine, serine and threonine metabolism	9.29136e-40	2.00615e-33	3.61449e-05	0.0396711	4.25901e-60	1.11577e-38	8.12789e-10
Alanine, aspartate and glutamate metabolism	2.31731e-17	2.16492e-05	4.60961e-08	0.061932	3.22089e-24	7.42447e-11	2.30501e-06
Tyrosine metabolism	2.53039e-16	3.05229e-15	2.97855e-05	0.000743026	3.60079e-32	1.5356e-12	1.29604e-14
Tryptophan metabolism	1.05396e-20	1.22967e-17	8.99409e-13	0.0929509	4.04131e-51	1.69823e-28	5.69381e-13
Starch and sucrose metabolism	0.341944	0.00244243	1.71429e-07	0.254348	1.01144e-21	2.72666e-05	1.2891e-07
Pyruvate metabolism	3.83261e-22	1.55414e-10	6.31172e-13	0.102269	4.79648e-39	1.62619e-17	4.63189e-13
Propanoate metabolism	3.64997e-17	2.37179e-06	2.75885e-07	0.0532313	1.10412e-24	1.65361e-12	4.99603e-05
Phenylalanine metabolism	1.1071e-05	0.0582459	8.30283e-05	0.0887327	1.72516e-09	0.392416	6.3187e-09
Histidine metabolism	2.36616e-07	4.1659e-09	0.00608299	0.0964809	9.93716e-20	1.42206e-08	4.98359e-06
Glyoxylate and dicarboxylate metabolism	5.23747e-08	4.50284e-15	3.01094e-06	0.145553	2.272e-37	5.53218e-24	1.28188e-05
Glycolysis/Gluconeogenesis	1.72511e-06	0.000555818	0.369378	0.0850794	1.09237e-05	3.71464e-08	0.110292
Galactose metabolism	0.292885	1.84869e-06	2.48512e-06	0.402363	1.12312e-20	3.37398e-08	8.66259e-09
Citrate cycle (Tca cycle)	0.000939912	0.000601132	3.6235e-05	0.00327102	5.65028e-16	1.80387e-11	0.0817489
Butanoate metabolism	3.67889e-09	9.17503e-09	1.36006e-07	0.157851	3.8776e-30	1.3672e-14	1.69568e-06
Metabolism of xenobiotics by cytochrome p450	0.450014	0.437863	0.000170285	0.0761303	2.58004e-05	0.0407873	3.08007e-08
Drug metabolism other enzymes	0.521918	0.069771	2.07402e-05	0.36628	1.46194e-10	0.121152	1.98119e-07
Sulfur metabolism	0.559061	3.98801e-08	6.05553e-07	0.0954189	7.21922e-26	1.15236e-07	2.15098e-12
Nitrogen metabolism	1.13904e-33	2.8606e-29	3.75333e-13	0.285133	6.34561e-64	2.69043e-38	1.5281e-19
Steroid hormone biosynthesis	0.019122	9.96242e-08	5.48804e-11	0.117477	1.22668e-29	6.54872e-13	9.71964e-11
Sphingolipid metabolism	2.349e-19	1.45009e-17	1.62246e-13	0.0708657	2.36228e-49	1.58579e-27	1.87277e-10
Linoleic acid metabolism	0.000419208	1.27952e-06	1.83259e-06	0.00803677	4.47857e-24	0.00277856	3.86533e-15
Fatty acid metabolism	0.00871618	6.15125e-06	0.000375611	0.0177976	3.51124e-17	1.30602e-13	0.0346679
Arachidonic acid metabolism	2.83962e-21	3.24306e-12	1.14609e-19	0.125424	1.57924e-51	1.62656e-11	1.96003e-27
Alpha linolenic acid metabolism	2.58099e-31	1.1299e-13	1.70525e-08	0.11706	1.61075e-37	7.96914e-16	9.10395e-15
Pyrimidine metabolism	6.10796e-27	2.76986e-15	5.03147e-08	0.414583	7.33505e-35	2.23781e-21	1.38236e-10
Purine metabolism	1.03501e-18	2.36093e-21	7.78015e-05	0.406676	2.08219e-39	1.40513e-29	6.95846e-07
Pentose and glucuronate interconversions	0.720346	0.0219336	0.0083417	0.432019	9.26408e-08	0.0169544	0.00118912

## Sheet: TCGA-KIRC (immune)
Table S5. Comparison of GSVA score of metabolism pathways and immune infiltration level among four subtypes.
Immune components	FDR (whole)	FDR (M1 vs M2)	FDR (M1 vs M3)	FDR (M1 vs M4)	FDR (M2 vs M3)	FDR (M2 vs M4)	FDR (M3 vs M4)
T cells	2.11561e-29	0.0482913	5.82227e-16	0.00844094	0.0103373	0.177861	2.04957e-14
CD8 T cells	7.85095e-107	0.0129872	1.57529e-25	2.53019e-13	7.34043e-41	2.7758e-22	5.12068e-06
Cytotoxic lymphocytes	3.16862e-74	0.395386	1.96873e-21	1.66527e-15	9.1307e-33	9.01915e-24	0.00314643
B lineage	8.98606e-51	0.00140875	0.00261891	0.0343886	7.32611e-05	0.000300281	0.00107617
NK cells	7.54387e-13	0.404199	0.00742616	0.00165409	1.41343e-06	4.31562e-08	0.137588
Monocytic lineage	1.02705e-44	0.00148338	1.28374e-17	1.74252e-12	2.37477e-34	1.92906e-27	1.02102e-05
Myeloid dendritic cells	9.0915e-16	0.35508	1.14196e-06	1.67952e-06	0.000364947	0.000493649	0.495909
Neutrophils	1.25131e-47	0.051587	5.55812e-25	0.296599	1.92495e-32	0.00127313	2.09002e-46
Endothelial cells	1.83271e-05	0.271899	0.147722	0.00116281	0.0361579	0.00779535	6.15581e-07
Fibroblasts	2.49139e-11	0.000245609	0.437837	0.00380388	2.1754e-10	0.0425023	2.70483e-06
aDCs	3.77334e-15	0.0434951	2.52987e-11	8.01611e-08	6.39772e-11	1.6788e-06	0.0245157
APC_co_inhibition	6.01232e-34	0.0461476	1.70228e-15	8.4163e-19	7.97431e-21	1.97283e-27	0.381162
APC_co_stimulation	8.3719e-259	2.77183e-100	4.7707e-19	1.53966e-16	1.05652e-166	2.74328e-161	0.0350891
B_cells	2.50795e-99	6.1651e-09	5.44235e-24	5.02924e-23	3.17711e-40	1.91109e-23	5.73146e-34
CCR	4.76655e-98	2.09068e-24	1.35433e-18	8.6553e-15	3.24456e-35	6.62251e-40	2.22921e-27
Check-point	1.13697e-71	0.134262	2.67636e-37	1.44549e-34	8.82678e-46	3.93497e-41	0.013208
Cytolytic_activity	2.94638e-56	0.450878	9.77191e-28	1.34487e-26	1.21397e-38	4.41073e-37	0.48178
DCs	4.37218e-131	1.05432e-58	5.20385e-10	2.12594e-06	1.74742e-105	6.61544e-99	0.0139914
HLA	2.12808e-47	0.159729	9.53083e-20	6.20022e-22	2.65837e-29	1.00349e-31	0.188306
iDCs	3.80348e-10	0.0372541	5.70998e-07	5.69056e-10	0.000150809	4.30589e-07	0.101251
Inflammation-promoting	1.462e-131	8.21036e-16	5.15035e-30	1.10373e-38	3.57161e-50	1.75216e-35	7.16281e-43
Macrophages	1.52933e-16	0.000274985	2.12352e-05	0.0656193	8.09631e-17	9.24109e-09	0.000817273
Mast_cells	0.000852259	0.015827	0.0587769	0.000128006	0.210278	0.0461608	0.00469513
MHC_class_I	1.15284e-72	4.43329e-44	0.413698	1.55364e-19	2.27634e-66	3.66672e-65	0.0332151
NK_cells	1.09585e-139	0.161086	8.35951e-24	2.92213e-08	4.70061e-36	1.25185e-09	5.44806e-34
Parainflammation	3.15789e-52	0.00154152	9.04556e-23	8.09595e-12	2.44056e-40	3.00332e-25	1.96765e-08
pDCs	6.02755e-46	0.286526	5.62214e-24	1.50692e-22	3.04485e-29	5.56732e-26	0.0397018
T_cell_co-inhibition	1.26217e-78	0.31087	2.32744e-37	2.59721e-38	2.14838e-48	2.93059e-48	0.0843981
T_cell_co-stimulation	3.52642e-182	2.7401e-53	3.126e-89	5.43961e-27	9.66046e-136	2.34042e-89	3.24898e-122
T_helper_cells	7.57842e-32	0.377553	3.17021e-18	6.39768e-17	5.92107e-21	6.08894e-19	0.127788
Tfh	1.84528e-78	1.34286e-06	5.145e-34	1.15119e-23	2.83184e-60	6.49848e-47	2.77154e-06
Th1_cells	8.10705e-170	5.23824e-22	2.47686e-60	6.2311e-28	1.55432e-93	6.99996e-50	7.94396e-84
Th2_cells	2.72202e-57	0.00084983	1.13211e-21	1.06144e-13	1.86972e-47	1.31222e-34	0.000237573
TIL	1.1189e-167	1.91023e-59	8.93212e-39	1.20713e-35	2.44797e-117	9.50662e-112	0.00184443
Treg	3.18548e-55	0.135948	6.95706e-22	4.06735e-20	3.25992e-41	3.82648e-39	0.043059
Type_I_IFN_Reponse	2.12166e-19	0.0282317	9.67066e-08	1.32611e-06	7.41693e-15	7.36143e-13	0.0360953
Type_II_IFN_Reponse	3.07036e-05	0.000717135	0.00442777	2.47058e-05	0.26774	0.0976997	0.0352108
Macrophages M1	0.0240004	0.453686	0.0235326	0.543258	0.0124643	0.236427	0.124674
Macrophages M2	0.120053	0.238643	0.432685	0.124854	0.0764259	0.324567	0.665544
