# Supplementary material for: Crosstalk Between Metabolism and Immune Activity Reveals Four Subtypes With Therapeutic Implications in Clear Cell Renal Cell Carcinoma
Source: Front Immunol. 2022 Apr 11;13:861328. doi: 10.3389/fimmu.2022.861328 (PMC9035905; doi:10.3389/fimmu.2022.861328)
Supplement: Supplementary file 12 [file Table_6.xlsx]

## Sheet: Sheet1
Table S6. The survival information and the 7 selected radiomic features for building PRS for ccRCC patients in TCGA-KIRC and our cohort.
SampleID	futime(days)	fustat	laplaciansharpening_glcm_idn	log_glcm_log-sigma-0-5-mm-3d-imc2	shotnoise_gldm_largedependenceemphasis	shotnoise_gldm_largedependencelowgraylevelemphasis	shotnoise_glszm_largeareaemphasis	shotnoise_glszm_largearealowgraylevelemphasis
TCGA-B0-4698.nii.gz	42	1	2.19697	-4.51314	6.20882	6.20131	10.8208	10.8208	4.70204
TCGA-B0-4833.nii.gz	2386	1	0.63804	0.49618	-0.68521	-0.69279	-0.32046	-0.32047	-0.0556871
TCGA-B0-4843.nii.gz	2090	1	0.95782	0.21339	3.19513	3.19577	0.94309	0.94309	1.30457
TCGA-B0-4845.nii.gz	1986	1	0.31825	0.44232	-0.71589	-0.71481	-0.3206	-0.32059	-0.170082
TCGA-B0-5081.nii.gz	362	1	0.35823	0.42885	-0.45489	-0.45211	-0.31765	-0.31764	-0.0873622
TCGA-B0-5085.nii.gz	770	1	1.67733	-0.5811	0.74043	0.72963	0.13914	0.13912	0.850656
TCGA-B0-5097.nii.gz	665	0	-0.9209	0.55004	-0.32449	-0.32089	-0.30841	-0.30841	-0.508115
TCGA-B0-5099.nii.gz	485	1	1.31757	0.01141	-0.56352	-0.56778	-0.31819	-0.31819	0.255619
TCGA-B0-5115.nii.gz	1604	0	0.79793	-2.62792	0.74427	0.74408	0.10822	0.10822	0.722246
TCGA-B0-5121.nii.gz	1485	0	-0.56115	0.55004	-0.08434	-0.08161	-0.30962	-0.30961	-0.321421
TCGA-B0-5696.nii.gz	2609	0	-0.68107	0.40192	-0.17929	-0.17679	-0.25563	-0.25563	-0.364693
TCGA-B0-5697.nii.gz	2630	0	0.43817	0.44232	-0.68155	-0.68004	-0.32035	-0.32035	-0.119479
TCGA-B0-5698.nii.gz	3631	0	-0.4812	0.52311	-0.70091	-0.70017	-0.32056	-0.32056	-0.451624
TCGA-B0-5702.nii.gz	2172	0	-0.96088	0.53658	-0.67814	-0.67569	-0.32046	-0.32045	-0.61388
TCGA-B0-5707.nii.gz	3744	0	-0.36128	0.55004	-0.72116	-0.71971	-0.3206	-0.3206	-0.417499
TCGA-B0-5709.nii.gz	3974	0	1.63736	0.0518	-0.68418	-0.68394	-0.32037	-0.32037	0.331915
TCGA-B8-4148.nii.gz	1520	0	0.75795	0.55004	-0.69451	-0.70142	-0.32055	-0.32056	-0.0211576
TCGA-B8-4151.nii.gz	1299	0	0.63804	0.45578	-0.10438	-0.10343	-0.30873	-0.30873	0.0992935
TCGA-B8-4153.nii.gz	762	0	-0.00153	0.33459	-0.64876	-0.64669	-0.31911	-0.3191	-0.254257
TCGA-B8-4154.nii.gz	1380	0	0.35823	0.55004	-0.71063	-0.70938	-0.32059	-0.32059	-0.164402
TCGA-B8-4619.nii.gz	523	0	-1.84028	0.55004	-0.56322	-0.55821	-0.31605	-0.31604	-0.890781
TCGA-B8-4620.nii.gz	777	0	-0.72104	0.53658	-0.13119	-0.12721	-0.28285	-0.28284	-0.383104
TCGA-B8-4622.nii.gz	1525	0	-0.36128	0.52311	0.06699	0.06845	-0.30781	-0.3078	-0.210255
TCGA-B8-5158.nii.gz	1218	0	-0.28134	-0.70229	0.48743	0.49025	0.17787	0.17788	0.121762
TCGA-B8-5159.nii.gz	722	0	-0.20139	0.55004	-0.71822	-0.71741	-0.3206	-0.3206	-0.361103
TCGA-B8-5162.nii.gz	36	0	0.31825	0.15953	0.77761	0.77955	-0.14043	-0.14043	0.271221
TCGA-B8-5549.nii.gz	194	0	-0.40126	0.55004	-0.50819	-0.50565	-0.31777	-0.31776	-0.37617
TCGA-B8-5550.nii.gz	1476	0	1.15768	-2.02195	-0.38225	-0.38032	-0.27152	-0.27152	0.435906
TCGA-B8-5553.nii.gz	435	0	-0.36128	0.38845	-0.12985	-0.12639	-0.26726	-0.26726	-0.241585
TCGA-B8-A54D.nii.gz	830	0	0.99779	-1.44291	0.41681	0.41949	0.3518	0.35181	0.645851
TCGA-B8-A54E.nii.gz	909	0	1.7173	-0.90428	-0.552	-0.55057	-0.31237	-0.31236	0.480231
TCGA-B8-A54G.nii.gz	53	0	-1.04082	0.53658	0.72629	0.72981	-0.2482	-0.24819	-0.267803
TCGA-BP-4164.nii.gz	992	1	0.59806	-2.03541	0.13308	0.13043	0.70653	0.70652	0.550156
TCGA-BP-4167.nii.gz	2718	0	-2.20003	0.55004	-0.5339	-0.52953	-0.26606	-0.26606	-0.999476
TCGA-BP-4169.nii.gz	701	1	0.59806	-1.61797	0.62116	0.62198	0.37354	0.37354	0.578739
TCGA-BP-4173.nii.gz	1893	0	0.31825	-1.10627	-0.42469	-0.42324	-0.28738	-0.28737	0.0485379
TCGA-BP-4177.nii.gz	1670	0	0.79793	0.55004	-0.70627	-0.71749	-0.32058	-0.3206	-0.0102765
TCGA-BP-4330.nii.gz	1888	0	0.07842	-1.22746	-0.59903	-0.59719	-0.31548	-0.31547	-0.0739803
TCGA-BP-4334.nii.gz	645	1	-1.04082	0.32112	-0.29612	-0.29089	0.09592	0.09592	-0.449684
TCGA-BP-4335.nii.gz	475	1	0.91785	0.53658	0.02724	0.02348	-0.299	-0.299	0.225042
TCGA-BP-4343.nii.gz	1912	1	-0.52118	0.48271	-0.46528	-0.46358	-0.30707	-0.30706	-0.398965
TCGA-BP-4345.nii.gz	1516	0	-0.32131	0.48271	-0.13961	-0.14405	-0.27176	-0.27176	-0.239388
TCGA-BP-4346.nii.gz	1493	1	-0.76101	0.52311	-0.46887	-0.46626	-0.30862	-0.30861	-0.487221
TCGA-BP-4349.nii.gz	372	0	-0.84096	0.55004	-0.30604	-0.30312	-0.3127	-0.31269	-0.476324
TCGA-BP-4352.nii.gz	344	1	1.83722	-2.96456	0.67219	0.67248	0.0801	0.0801	1.09031
TCGA-BP-4353.nii.gz	375	1	-1.3606	0.55004	0.71181	0.71502	-0.26705	-0.26704	-0.387386
TCGA-BP-4354.nii.gz	1034	1	1.67733	-1.79303	2.44609	2.44414	0.88677	0.88677	1.53093
TCGA-BP-4355.nii.gz	953	1	2.07706	-2.8703	-0.10697	-0.10649	-0.24652	-0.24652	0.906582
TCGA-BP-4759.nii.gz	2372	0	-0.9209	0.55004	-0.63341	-0.63134	-0.32003	-0.32002	-0.589592
TCGA-BP-4763.nii.gz	1270	1	-0.44123	0.55004	-0.69051	-0.688	-0.32033	-0.32032	-0.437395
TCGA-BP-4766.nii.gz	1462	0	1.83722	0.49618	-0.69358	-0.72015	-0.32055	-0.3206	0.359441
TCGA-BP-4768.nii.gz	400	0	-0.60112	0.55004	-0.6941	-0.69193	-0.32054	-0.32054	-0.493998
TCGA-BP-4769.nii.gz	1876	0	0.59806	0.55004	0.27181	0.27703	-0.31028	-0.31028	0.173399
TCGA-BP-4770.nii.gz	329	1	1.83722	-3.4628	2.94252	2.93913	3.28168	3.28168	2.29217
TCGA-BP-4771.nii.gz	162	1	-1.00085	0.53658	-0.51165	-0.50829	-0.30155	-0.30155	-0.58161
TCGA-BP-4774.nii.gz	1885	0	-0.56115	0.55004	-0.7216	-0.72013	-0.32061	-0.3206	-0.487169
TCGA-BP-4775.nii.gz	1843	0	-0.80098	0.55004	0.24512	0.24768	-0.29763	-0.29762	-0.318061
TCGA-BP-4777.nii.gz	1731	0	-1.28066	0.55004	-0.70509	-0.70326	-0.32057	-0.32057	-0.733308
TCGA-BP-4782.nii.gz	354	0	0.47814	0.55004	-0.55923	-0.55711	-0.31904	-0.31904	-0.0834847
TCGA-BP-4784.nii.gz	1854	0	-1.32063	0.55004	-0.67709	-0.67371	-0.32035	-0.32034	-0.73998
TCGA-BP-4789.nii.gz	1489	0	-0.84096	0.55004	0.02055	0.02338	-0.30067	-0.30066	-0.390234
TCGA-BP-4790.nii.gz	1111	1	-0.00153	0.53658	-0.68274	-0.68344	-0.3205	-0.3205	-0.281219
TCGA-BP-4797.nii.gz	1107	0	1.11771	0.45578	-0.67681	-0.67579	-0.32022	-0.32022	0.117044
TCGA-BP-4801.nii.gz	1124	0	-0.24137	0.55004	-0.64165	-0.64225	-0.32035	-0.32034	-0.355294
TCGA-BP-4803.nii.gz	204	0	-0.76101	0.53658	-0.35874	-0.35656	-0.30383	-0.30382	-0.459258
TCGA-BP-4804.nii.gz	1459	0	0.23831	0.48271	-0.64996	-0.64817	-0.31852	-0.31852	-0.184178
TCGA-BP-4807.nii.gz	211	0	-1.72036	0.55004	-0.71844	-0.71663	-0.3206	-0.3206	-0.88976
TCGA-BP-4960.nii.gz	2172	0	-0.68107	-0.67536	0.74049	0.74402	2.61731	2.61731	0.482688
TCGA-BP-4962.nii.gz	1785	0	-0.9209	0.42885	-0.5424	-0.5401	-0.30942	-0.30942	-0.553514
TCGA-BP-4964.nii.gz	1862	0	0.71798	0.52311	-0.38723	-0.39262	-0.31631	-0.31631	0.0470624
TCGA-BP-4967.nii.gz	205	0	-0.32131	0.18646	0.66747	0.66838	-0.08818	-0.08817	0.0273192
TCGA-BP-4970.nii.gz	433	0	-0.16142	0.53658	0.55428	0.55192	-0.30233	-0.30233	-0.0156899
TCGA-BP-4971.nii.gz	1487	0	-0.20139	-0.20405	-0.60098	-0.59921	-0.31292	-0.31291	-0.26248
TCGA-BP-4972.nii.gz	1502	0	0.95782	0.45578	-0.65052	-0.64881	-0.31975	-0.31975	0.0682438
TCGA-BP-4976.nii.gz	1632	0	0.31825	0.53658	-0.66322	-0.66358	-0.32003	-0.32003	-0.164834
TCGA-BP-4977.nii.gz	454	0	-0.52118	0.52311	-0.25033	-0.24727	-0.30674	-0.30673	-0.347258
TCGA-BP-4982.nii.gz	1014	0	-0.88093	0.49618	-0.62677	-0.62471	-0.31866	-0.31865	-0.568937
TCGA-BP-4986.nii.gz	785	0	0.15836	0.55004	-0.71951	-0.72007	-0.3206	-0.3206	-0.236242
TCGA-BP-4989.nii.gz	118	0	0.11839	0.24033	-0.63046	-0.62931	-0.3198	-0.3198	-0.199557
TCGA-BP-4994.nii.gz	1308	0	-1.08079	0.55004	-0.71589	-0.71447	-0.32059	-0.32059	-0.666533
TCGA-BP-4995.nii.gz	1371	0	0.07842	0.49618	-0.63582	-0.63968	-0.32017	-0.32018	-0.237686
TCGA-BP-4999.nii.gz	1266	0	-0.9209	0.52311	2.559	2.55873	0.15058	0.15059	0.317632
TCGA-BP-5000.nii.gz	563	0	-0.24137	0.41538	-0.16791	-0.16572	-0.28659	-0.28658	-0.215502
TCGA-BP-5001.nii.gz	1177	0	0.03844	0.52311	-0.46957	-0.46828	-0.3173	-0.31729	-0.21075
TCGA-BP-5004.nii.gz	1126	0	-0.76101	0.55004	-0.71352	-0.71162	-0.32059	-0.32058	-0.55464
TCGA-BP-5006.nii.gz	840	0	-1.88025	0.55004	0.88483	0.88925	-0.23083	-0.23083	-0.517263
TCGA-BP-5009.nii.gz	1092	1	0.15836	0.30766	-0.29495	-0.29355	-0.29922	-0.29921	-0.101723
TCGA-BP-5168.nii.gz	1463	1	-0.76101	0.55004	0.091	0.09626	-0.26555	-0.26555	-0.338006
TCGA-BP-5169.nii.gz	193	0	-0.64109	0.55004	-0.67681	-0.67429	-0.32041	-0.3204	-0.50344
TCGA-BP-5174.nii.gz	2257	0	-1.48052	0.55004	-0.72146	-0.71995	-0.32061	-0.3206	-0.807074
TCGA-BP-5175.nii.gz	932	0	-1.3606	0.55004	-0.52661	-0.52349	-0.31526	-0.31525	-0.714304
TCGA-BP-5180.nii.gz	2263	0	-1.92022	0.55004	1.37911	1.38628	-0.29213	-0.29212	-0.415131
TCGA-BP-5181.nii.gz	1495	0	-0.4812	0.53658	-0.05337	-0.05089	-0.31239	-0.31238	-0.284938
TCGA-BP-5183.nii.gz	1291	0	-0.00153	0.46925	2.39154	2.39089	0.0284	0.0284	0.577422
TCGA-BP-5184.nii.gz	1133	0	-0.96088	0.55004	-0.6262	-0.62331	-0.31877	-0.31877	-0.601426
TCGA-BP-5186.nii.gz	693	0	0.51812	0.55004	-0.71326	-0.72013	-0.32059	-0.3206	-0.109444
TCGA-BP-5187.nii.gz	406	0	-0.08147	0.48271	-0.6695	-0.66743	-0.31949	-0.31949	-0.300657
TCGA-BP-5190.nii.gz	1011	0	-1.44055	0.53658	-0.52504	-0.52172	-0.31788	-0.31787	-0.740995
TCGA-BP-5191.nii.gz	967	0	-1.5205	0.55004	0.00907	0.01321	-0.30477	-0.30476	-0.630398
TCGA-BP-5192.nii.gz	714	0	0.43817	0.55004	-0.70087	-0.70496	-0.32056	-0.32057	-0.134074
TCGA-BP-5195.nii.gz	749	0	-0.84096	0.55004	-0.6199	-0.6174	-0.31957	-0.31956	-0.558218
TCGA-BP-5196.nii.gz	1018	0	-0.88093	0.55004	-0.63685	-0.63418	-0.32023	-0.32023	-0.576602
TCGA-BP-5199.nii.gz	1355	0	0.55809	0.01141	-0.42776	-0.42518	-0.30868	-0.30868	0.0279218
TCGA-BP-5200.nii.gz	1063	0	-1.44055	0.48271	-0.01108	-0.00711	-0.12804	-0.12804	-0.570074
TCGA-CJ-4636.nii.gz	1924	0	-1.00085	0.41538	-0.34514	-0.34061	-0.18287	-0.18286	-0.50675
TCGA-CJ-4637.nii.gz	2227	1	0.31825	0.18646	-0.46544	-0.46331	-0.30348	-0.30348	-0.0798739
TCGA-CJ-4642.nii.gz	3205	0	0.63804	-0.55416	-0.04032	-0.04108	-0.18101	-0.18101	0.22854
TCGA-CJ-4870.nii.gz	1498	0	-0.16142	0.11913	0.18634	0.18837	-0.12756	-0.12756	-0.0417568
TCGA-CJ-4871.nii.gz	2423	0	-1.28066	0.38845	1.05584	1.06009	1.28025	1.28025	0.0206622
TCGA-CJ-4873.nii.gz	1776	0	0.51812	0.36152	-0.68898	-0.68764	-0.32044	-0.32044	-0.0863909
TCGA-CJ-4876.nii.gz	1955	0	-0.64109	-0.25791	0.68631	0.6886	0.5836	0.58361	0.0808781
TCGA-CJ-4884.nii.gz	1759	0	-0.80098	0.53658	-0.68041	-0.67824	-0.3202	-0.32019	-0.558772
TCGA-CJ-4885.nii.gz	3451	0	1.35755	0.22686	-0.43336	-0.45475	-0.28359	-0.28364	0.289994
TCGA-CJ-4886.nii.gz	1952	0	-0.12145	0.55004	-0.71513	-0.72015	-0.3206	-0.3206	-0.332495
TCGA-CJ-4887.nii.gz	932	1	1.07774	0.44232	-0.00057	-0.01324	-0.27751	-0.27754	0.28577
TCGA-CJ-4889.nii.gz	1946	0	-0.00153	0.50964	-0.31423	-0.32061	-0.29167	-0.29169	-0.17895
TCGA-CJ-4891.nii.gz	819	1	1.39752	-0.67536	-0.70003	-0.70484	-0.32056	-0.32056	0.309055
TCGA-CJ-4892.nii.gz	1521	0	0.71798	0.49618	-0.44541	-0.45857	-0.30151	-0.30154	0.0371527
TCGA-CJ-4893.nii.gz	750	0	1.63736	-0.47337	-0.12153	-0.12303	-0.28818	-0.28818	0.529026
TCGA-CJ-4895.nii.gz	1200	1	0.95782	-2.49326	0.59346	0.58887	1.77706	1.77705	1.02636
TCGA-CJ-4897.nii.gz	3341	0	1.43749	-2.29127	0.20823	0.2005	0.09921	0.09919	0.775465
TCGA-CJ-4899.nii.gz	1528	0	-0.08147	0.52311	-0.70874	-0.70746	-0.32056	-0.32056	-0.31453
TCGA-CJ-4900.nii.gz	1714	1	1.55741	-2.92417	1.68052	1.68001	2.27682	2.27682	1.64236
TCGA-CJ-4901.nii.gz	1450	0	-1.08079	-0.90428	-0.16289	-0.16046	0.53137	0.53138	-0.24222
TCGA-CJ-4902.nii.gz	1520	0	-0.72104	-0.40604	0.51247	0.51431	0.80345	0.80346	0.0609809
TCGA-CJ-4903.nii.gz	1560	0	-0.64109	0.48271	0.28884	0.29082	-0.17391	-0.1739	-0.223009
TCGA-CJ-4904.nii.gz	3302	0	1.55741	-2.37206	0.57183	0.55839	2.11255	2.1125	1.27882
TCGA-CJ-4907.nii.gz	1499	0	2.43681	0.33459	-0.49245	-0.52763	-0.3136	-0.31371	0.635408
TCGA-CJ-4908.nii.gz	1531	0	-0.44123	0.53658	-0.62719	-0.62751	-0.31856	-0.31856	-0.41961
TCGA-CJ-4912.nii.gz	1657	0	0.35823	-1.24093	-0.30855	-0.30658	-0.2431	-0.24309	0.112224
TCGA-CJ-4918.nii.gz	93	1	-0.4812	-0.40604	0.56121	0.55801	1.05478	1.05478	0.20203
TCGA-CJ-4920.nii.gz	139	1	1.07774	0.52311	-0.56629	-0.58962	-0.31518	-0.31523	0.126425
TCGA-CJ-5671.nii.gz	3987	0	-0.56115	0.55004	-0.68776	-0.6863	-0.32046	-0.32045	-0.478445
Zhongshan sample1	1972	1	-0.72104	0.53658	-0.46624	-0.46382	-0.30418	-0.30417	-0.473038
Zhongshan sample2	3936	0	0.03844	-0.35217	0.18907	0.18267	0.45103	0.45101	0.174175
Zhongshan sample3	782	1	-0.44123	0.44232	-0.57371	-0.57189	-0.31001	-0.31001	-0.395941
Zhongshan sample4	574	1	0.27828	0.34805	-0.08545	-0.08197	-0.22016	-0.22015	0.00443314
Zhongshan sample5	679	1	1.35755	-3.63786	0.03584	0.03639	0.93829	0.93829	0.973644
Zhongshan sample6	552	1	1.11771	-2.2374	0.58081	0.58207	0.89211	0.89211	0.897316
Zhongshan sample7	1889	0	-1.3606	0.46925	0.95345	0.95612	0.52366	0.52367	-0.17632
Zhongshan sample8	2038	0	0.15836	0.1326	-0.31614	-0.31525	-0.27636	-0.27635	-0.0874906
Zhongshan sample9	3615	1	-1.04082	0.55004	-0.33733	-0.3325	-0.30347	-0.30346	-0.55226
Zhongshan sample10	1625	1	-0.44123	-1.51024	-0.12196	-0.11858	1.52742	1.52742	0.223389
Zhongshan sample11	2299	1	-0.88093	0.55004	-0.58365	-0.58478	-0.31899	-0.31899	-0.562711
Zhongshan sample12	224	1	1.43749	-2.65485	1.13452	1.13005	1.52954	1.52953	1.30234
Zhongshan sample13	1075	1	0.71798	-0.05592	-0.14246	-0.13956	-0.25564	-0.25564	0.172388
Zhongshan sample14	3146	0	-1.20071	0.55004	-0.51944	-0.51626	-0.31893	-0.31893	-0.657478
Zhongshan sample15	2105	1	0.07842	-1.33519	0.99641	0.9978	0.28443	0.28443	0.453199
Zhongshan sample16	446	1	-0.0415	0.46925	-0.42206	-0.41934	-0.30757	-0.30756	-0.219819
Zhongshan sample17	3271	0	-0.80098	0.55004	-0.67671	-0.67413	-0.32039	-0.32038	-0.559052
Zhongshan sample18	166	1	0.15836	0.53658	-0.70993	-0.70912	-0.32059	-0.32058	-0.232579
Zhongshan sample19	3267	0	0.91785	0.28072	-0.66759	-0.66665	-0.32049	-0.32048	0.0653942
Zhongshan sample20	1789	0	0.91785	-0.71575	1.10221	1.10325	0.26748	0.26749	0.714342
Zhongshan sample21	311	1	0.79793	0.34805	-0.099	-0.09633	-0.28663	-0.28662	0.16987
Zhongshan sample22	59	1	0.91785	-1.34865	0.18033	0.18243	0.27143	0.27143	0.534456
Zhongshan sample23	2067	0	-0.0415	0.48271	1.00448	1.0068	-0.17744	-0.17743	0.168936
Zhongshan sample24	693	0	-1.16074	0.46925	0.23231	0.23609	-0.16294	-0.16294	-0.415208
Zhongshan sample25	1329	0	2.157	0.53658	-0.69599	-0.71759	-0.32056	-0.3206	0.466513
Zhongshan sample26	1398	0	0.35823	0.53658	-0.24547	-0.24243	-0.30953	-0.30953	-0.0416731
Zhongshan sample27	370	0	-0.52118	0.52311	-0.54344	-0.54192	-0.31993	-0.31993	-0.424953
Zhongshan sample28	1130	0	-1.76033	0.55004	1.97972	1.98499	-0.19962	-0.19962	-0.188547
Zhongshan sample29	2016	0	-0.24137	0.53658	-0.70762	-0.70696	-0.32055	-0.32054	-0.371085
Zhongshan sample30	2470	0	-0.12145	0.45578	-0.37876	-0.37526	-0.29639	-0.29638	-0.23331
Zhongshan sample31	242	1	0.87787	0.1326	-0.63154	-0.63004	-0.31921	-0.31921	0.0741587
Zhongshan sample32	313	1	1.19765	-1.60451	0.11559	0.11047	-0.17954	-0.17955	0.557094
Zhongshan sample33	2133	0	1.75727	-2.04888	2.56514	2.56334	0.9426	0.9426	1.62213
Zhongshan sample34	757	1	0.63804	0.25379	-0.60256	-0.60183	-0.31477	-0.31477	-0.0118448
Zhongshan sample35	986	0	-0.56115	0.55004	-0.58067	-0.57879	-0.32016	-0.32016	-0.450869
Zhongshan sample36	2456	0	-0.80098	0.55004	-0.6976	-0.69587	-0.32052	-0.32052	-0.564445
Zhongshan sample37	1267	0	-0.60112	0.55004	-0.46496	-0.46145	-0.31861	-0.31861	-0.434761
Zhongshan sample38	457	1	2.43681	0.33459	2.44253	2.44266	0.03996	0.03996	1.45313
Zhongshan sample39	2376	0	-1.12077	0.55004	0.20058	0.20831	-0.31098	-0.31097	-0.443183
Zhongshan sample40	653	1	0.51812	0.55004	4.44932	4.45083	-0.16186	-0.16186	1.24581
Zhongshan sample41	698	0	2.157	0.03834	3.12514	3.12397	0.67569	0.67569	1.67153
Zhongshan sample42	1678	0	-1.44055	0.55004	0.10506	0.10915	-0.31638	-0.31638	-0.579987
Zhongshan sample43	456	1	1.59738	-2.03541	1.61786	1.61668	0.05189	0.05189	1.16213
Zhongshan sample44	1234	0	0.55809	0.40192	-0.66396	-0.66432	-0.32022	-0.32022	-0.0696091
Zhongshan sample45	2345	1	0.15836	0.30766	0.81653	0.8169	-0.27557	-0.27556	0.188166
