# Supplementary material for: Crosstalk Between Metabolism and Immune Activity Reveals Four Subtypes With Therapeutic Implications in Clear Cell Renal Cell Carcinoma
Source: Front Immunol. 2022 Apr 11;13:861328. doi: 10.3389/fimmu.2022.861328 (PMC9035905; doi:10.3389/fimmu.2022.861328)
Supplement: Supplementary file 13 [file Table_7.xlsx]

## Sheet: Coefficient
Table S7.The coefficients of 10 radiomic features selected out by LASSO regression for prediction of immune status.
Radiomic feature	Coefficient
wavelet_glcm_wavelet-lhh-autocorrelation	0.00421637
wavelet_glcm_wavelet-lhl-imc2	0.00266973
wavelet_firstorder_wavelet-lhh-minimum	-0.010715
wavelet_ngtdm_wavelet-lhl-strength	-0.0160831
wavelet_glszm_wavelet-llh-graylevelnonuniformitynormalized	-0.0187692
wavelet_glrlm_wavelet-llh-graylevelnonuniformitynormalized	-0.030112
boxsigmaimage_glrlm_shortrunlowgraylevelemphasis	-0.030629
wavelet_glrlm_wavelet-lll-graylevelnonuniformitynormalized	-0.0393956
wavelet_firstorder_wavelet-hlh-median	-0.0428169
laplaciansharpening_firstorder_maximum	-0.0594359
