# Supplementary material for: Crosstalk Between Metabolism and Immune Activity Reveals Four Subtypes With Therapeutic Implications in Clear Cell Renal Cell Carcinoma
Source: Front Immunol. 2022 Apr 11;13:861328. doi: 10.3389/fimmu.2022.861328 (PMC9035905; doi:10.3389/fimmu.2022.861328)
Supplement: Supplementary file 14 [file Table_8.xlsx]

## Sheet: Table S7
Table S8. The coefficients of 11 radiomic features selected out by LASSO regression for prediction of metabolism status.
Radiomic feature	Coefficient
shotnoise_glcm_clusterprominence	0.017062
discretegaussian_glrlm_longrunhighgraylevelemphasis	0.0138456
discretegaussian_firstorder_totalenergy	0.0130011
wavelet_glcm_wavelet-lhh-clustershade	0.0114979
wavelet_glcm_wavelet-lhh-clusterprominence	-0.0178358
specklenoise_glszm_largearealowgraylevelemphasis	-0.0202693
discretegaussian_firstorder_skewness	-0.0259678
normalize_gldm_dependencevariance	-0.0347391
normalize_firstorder_maximum	-0.0351036
shotnoise_glcm_clustershade	-0.0357668
mean_firstorder_skewness	-0.0729744
